# Supplementary material for: 4-Meth­oxy-N-methyl­benzamide
Source: Acta Crystallogr Sect E Struct Rep Online. 2012 Feb 10;68(Pt 3):o647. doi: 10.1107/S1600536812004746 (PMC3295439; doi:10.1107/S1600536812004746)
Supplement: Supplementary file 1 [file e-68-0o647-sup1.cif]

##############################################################################
#                                                                            #
# This CIF contains the data in a paper accepted for publication in          #
# Acta Crystallographica Section E. It conforms to the requirements of       #
# Notes for Authors for Acta Crystallographica Section E, and has been       #
# peer reviewed under the auspices of the IUCr Commission on Journals.       #
#                                                                            #
# Full details of the Crystallographic Information File format               #
# are given in the paper "The Crystallographic Information File (CIF):       #
# a New Standard Archive File for Crystallography" by S. R. Hall, F. H.      #
# Allen and I. D. Brown [Acta Cryst. (1991), A47, 655-685].                  #
#                                                                            #
# The current version of the core CIF dictionary is obtainable from          #
# ftp://ftp.iucr.org/pub/cif_core.dic.                                       #
#                                                                            #
# Software is freely available for graphical display of the structure(s)     #
# in this CIF. For information consult the CIF software page                 #
# http://www.iucr.org/resources/cif/software.                                #
#                                                                            #
# This file may be used for bona fide research purposes within the           #
# scientific community so long as proper attribution is given to the journal # 
# article from which it was obtained.                                        #
#                                                                            #
##############################################################################
data_I
_audit_creation_method     SHELXL97
_chemical_name_systematic
;
4-Methoxy-<i>N</i>-methylbenzamide
;
_chemical_name_common     ?
_chemical_formula_moiety     'C9 H11 N O2'
_chemical_formula_sum     'C9 H11 N O2'
_chemical_formula_iupac     'C9 H11 N O2'
_chemical_formula_weight     165.19
_chemical_melting_point     ?
_symmetry_cell_setting     monoclinic
_symmetry_space_group_name_H-M     'P 21/c'
_symmetry_space_group_name_Hall     '-P 2ybc'
loop_
    _symmetry_equiv_pos_as_xyz
    'x, y, z'
    '-x, y+1/2, -z+1/2'
    '-x, -y, -z'
    'x, -y-1/2, z-1/2'
_cell_length_a     8.7350(17)
_cell_length_b     9.2750(19)
_cell_length_c     10.719(2)
_cell_angle_alpha     90.00
_cell_angle_beta     99.83(3)
_cell_angle_gamma     90.00
_cell_volume     855.7(3)
_cell_formula_units_Z     4
_cell_measurement_reflns_used     25
_cell_measurement_theta_min     10
_cell_measurement_theta_max     14
_cell_measurement_temperature     293(2)
_exptl_crystal_description     block
_exptl_crystal_colour     colourless
_exptl_crystal_size_max     0.30
_exptl_crystal_size_mid     0.20
_exptl_crystal_size_min     0.10
_exptl_crystal_density_diffrn     1.282
_exptl_crystal_density_meas     ?
_exptl_crystal_density_method     'not measured'
_exptl_crystal_F_000     352
_exptl_absorpt_coefficient_mu     0.091
_exptl_absorpt_correction_type     psi-scan
_exptl_absorpt_process_details     '(North <i>et al.</i>, 1968)'
_exptl_absorpt_correction_T_min     0.9732
_exptl_absorpt_correction_T_max     0.9909
_exptl_special_details
;
;
_diffrn_ambient_temperature     293(2)
_diffrn_radiation_type     MoK\a
_diffrn_radiation_wavelength     0.71073
_diffrn_radiation_source     'fine-focus sealed tube'
_diffrn_radiation_monochromator     graphite
_diffrn_measurement_device_type     'Enraf--Nonius CAD-4'
_diffrn_measurement_method     \w/2\q
_diffrn_detector_area_resol_mean     ?
_diffrn_reflns_number     3239
_diffrn_reflns_av_R_equivalents     0.0422
_diffrn_reflns_av_sigmaI/netI     0.0424
_diffrn_reflns_theta_min     2.37
_diffrn_reflns_theta_max     25.38
_diffrn_reflns_theta_full     25.38
_diffrn_measured_fraction_theta_max     1.000
_diffrn_measured_fraction_theta_full     1.000
_diffrn_reflns_limit_h_min     0
_diffrn_reflns_limit_h_max     10
_diffrn_reflns_limit_k_min     -11
_diffrn_reflns_limit_k_max     11
_diffrn_reflns_limit_l_min     -12
_diffrn_reflns_limit_l_max     12
_diffrn_standards_number     3
_diffrn_standards_interval_count     200
_diffrn_standards_interval_time     120
_diffrn_standards_decay_%     1
_refine_special_details
;
Refinement of <i>F</i>^2^ against ALL reflections. The weighted <i>R</i>-factor
<i>wR</i> and goodness of fit <i>S</i> are based on <i>F</i>^2^, conventional
<i>R</i>-factors <i>R</i> are based on <i>F</i>, with <i>F</i> set to zero for
negative <i>F</i>^2^. The threshold expression of <i>F</i>^2^ >
\s(<i>F</i>^2^) is used only for calculating <i>R</i>-factors(gt) <i>etc</i>.
and is not relevant to the choice of reflections for refinement.
<i>R</i>-factors based on <i>F</i>^2^ are statistically about twice as large
as those based on <i>F</i>, and <i>R</i>-factors based on ALL data will be
even larger.
;
_reflns_number_total     1573
_reflns_number_gt     1088
_reflns_threshold_expression     I>2\s(I)
_refine_ls_structure_factor_coef     Fsqd
_refine_ls_matrix_type     full
_refine_ls_R_factor_all     0.0774
_refine_ls_R_factor_gt     0.0523
_refine_ls_wR_factor_gt     0.1475
_refine_ls_wR_factor_ref     0.1690
_refine_ls_goodness_of_fit_ref     1.003
_refine_ls_restrained_S_all     1.003
_refine_ls_number_reflns     1573
_refine_ls_number_parameters     110
_refine_ls_number_restraints     0
_refine_ls_hydrogen_treatment     constr
_refine_ls_weighting_scheme     calc
_refine_ls_weighting_details
       'calc w = 1/[\s^2^(Fo^2^)+(0.1000P)^2^+0.0950P] where P=(Fo^2^+2Fc^2^)/3'
_atom_sites_solution_hydrogens     geom
_atom_sites_solution_primary     direct
_atom_sites_solution_secondary     difmap
_refine_ls_shift/su_max     0.000
_refine_ls_shift/su_mean     0.000
_refine_diff_density_max     0.184
_refine_diff_density_min     -0.191
_refine_ls_extinction_method     'SHELXL97 (Sheldrick, 2008)'
_refine_ls_extinction_coef     0.25(2)
_refine_ls_extinction_expression
                                  'Fc^*^=kFc[1+0.001xFc^2^\l^3^/sin(2\q)]^-1/4^'
loop_
    _atom_type_symbol
    _atom_type_description
    _atom_type_scat_dispersion_real
    _atom_type_scat_dispersion_imag
    _atom_type_scat_source
    'C' 'C' 0.0033 0.0016
                         'International Tables Vol C Tables 4.2.6.8 and 6.1.1.4'
    'H' 'H' 0.0000 0.0000
                         'International Tables Vol C Tables 4.2.6.8 and 6.1.1.4'
    'N' 'N' 0.0061 0.0033
                         'International Tables Vol C Tables 4.2.6.8 and 6.1.1.4'
    'O' 'O' 0.0106 0.0060
                         'International Tables Vol C Tables 4.2.6.8 and 6.1.1.4'
_computing_data_collection     'CAD-4 Software (Enraf--Nonius, 1985)'
_computing_cell_refinement     'CAD-4 Software (Enraf--Nonius, 1985)'
_computing_data_reduction     'XCAD4 (Harms & Wocadlo, 1995)'
_computing_structure_solution     'SHELXS97 (Sheldrick, 2008)'
_computing_structure_refinement     'SHELXL97 (Sheldrick, 2008)'
_computing_molecular_graphics     'SHELXTL (Sheldrick, 2008)'
_computing_publication_material     'SHELXTL (Sheldrick, 2008)'
loop_
    _atom_site_type_symbol
    _atom_site_label
    _atom_site_fract_x
    _atom_site_fract_y
    _atom_site_fract_z
    _atom_site_U_iso_or_equiv
    _atom_site_adp_type
    _atom_site_calc_flag
    _atom_site_refinement_flags
    _atom_site_occupancy
    _atom_site_symmetry_multiplicity
    _atom_site_disorder_assembly
    _atom_site_disorder_group
    N N -0.0727(2) 0.35158(19) 0.24974(17) 0.0581(6) Uani d . 1 1 . .
    H H0A -0.0375 0.4382 0.2598 0.070 Uiso calc R 1 1 . .
    O O1 0.4704(2) 0.42231(19) 0.72531(15) 0.0746(6) Uani d . 1 1 . .
    C C1 0.1914(3) 0.4288(2) 0.4363(2) 0.0641(7) Uani d . 1 1 . .
    H H1A 0.1610 0.4937 0.3706 0.077 Uiso calc R 1 1 . .
    O O2 -0.0596(2) 0.12586(17) 0.32506(15) 0.0701(6) Uani d . 1 1 . .
    C C2 0.3083(3) 0.4659(2) 0.5335(2) 0.0701(8) Uani d . 1 1 . .
    H H2A 0.3569 0.5550 0.5321 0.084 Uiso calc R 1 1 . .
    C C3 0.3548(3) 0.3727(2) 0.63338(19) 0.0544(6) Uani d . 1 1 . .
    C C4 0.2849(3) 0.2390(3) 0.63200(19) 0.0564(6) Uani d . 1 1 . .
    H H4A 0.3161 0.1740 0.6975 0.068 Uiso calc R 1 1 . .
    C C5 0.1686(3) 0.2022(2) 0.5331(2) 0.0532(6) Uani d . 1 1 . .
    H H5A 0.1229 0.1116 0.5328 0.064 Uiso calc R 1 1 . .
    C C6 0.1180(2) 0.2963(2) 0.43448(19) 0.0474(6) Uani d . 1 1 . .
    C C7 0.5133(3) 0.3375(3) 0.8361(2) 0.0813(9) Uani d . 1 1 . .
    H H7A 0.5957 0.3847 0.8921 0.122 Uiso calc R 1 1 . .
    H H7B 0.5481 0.2445 0.8131 0.122 Uiso calc R 1 1 . .
    H H7C 0.4253 0.3260 0.8779 0.122 Uiso calc R 1 1 . .
    C C8 -0.0109(2) 0.2511(2) 0.33215(18) 0.0497(6) Uani d . 1 1 . .
    C C9 -0.1962(3) 0.3222(3) 0.1440(2) 0.0700(8) Uani d . 1 1 . .
    H H9A -0.2229 0.4094 0.0970 0.105 Uiso calc R 1 1 . .
    H H9B -0.2857 0.2867 0.1753 0.105 Uiso calc R 1 1 . .
    H H9C -0.1618 0.2512 0.0898 0.105 Uiso calc R 1 1 . .
loop_
    _atom_site_aniso_label
    _atom_site_aniso_U_11
    _atom_site_aniso_U_22
    _atom_site_aniso_U_33
    _atom_site_aniso_U_12
    _atom_site_aniso_U_13
    _atom_site_aniso_U_23
    N 0.0653(12) 0.0475(10) 0.0548(11) -0.0002(9) -0.0089(9) -0.0047(8)
    O1 0.0820(12) 0.0739(11) 0.0562(10) -0.0104(9) -0.0210(9) 0.0078(8)
    C1 0.0857(17) 0.0445(12) 0.0520(13) -0.0056(12) -0.0170(12) 0.0065(10)
    O2 0.0913(13) 0.0485(9) 0.0628(10) -0.0150(8) -0.0085(9) -0.0023(7)
    C2 0.0898(18) 0.0466(12) 0.0629(14) -0.0129(12) -0.0185(13) 0.0059(10)
    C3 0.0585(13) 0.0559(13) 0.0445(11) 0.0014(10) -0.0034(10) -0.0015(10)
    C4 0.0685(14) 0.0558(13) 0.0429(11) 0.0057(11) 0.0045(10) 0.0115(10)
    C5 0.0644(14) 0.0459(11) 0.0483(12) -0.0041(10) 0.0065(10) 0.0011(9)
    C6 0.0575(12) 0.0411(11) 0.0427(11) 0.0032(9) 0.0058(9) -0.0017(8)
    C7 0.0776(17) 0.106(2) 0.0522(14) -0.0006(16) -0.0108(13) 0.0132(14)
    C8 0.0593(13) 0.0460(12) 0.0427(11) 0.0008(10) 0.0058(9) -0.0059(9)
    C9 0.0688(15) 0.0703(16) 0.0630(16) -0.0017(12) -0.0117(13) -0.0018(12)
_geom_special_details
;
All e.s.d.'s (except the e.s.d. in the dihedral angle between two l.s. planes)
are estimated using the full covariance matrix. The cell e.s.d.'s are taken
into account individually in the estimation of e.s.d.'s in distances, angles
and torsion angles; correlations between e.s.d.'s in cell parameters are only
used when they are defined by crystal symmetry. An approximate (isotropic)
treatment of cell e.s.d.'s is used for estimating e.s.d.'s involving l.s.
planes.
;
loop_
    _geom_bond_atom_site_label_1
    _geom_bond_atom_site_label_2
    _geom_bond_site_symmetry_2
    _geom_bond_distance
    _geom_bond_publ_flag
    N C8 . 1.333(3) ?
    N C9 . 1.451(3) ?
    N H0A . 0.8600 ?
    O1 C3 . 1.365(3) ?
    O1 C7 . 1.420(3) ?
    C1 C2 . 1.372(3) ?
    C1 C6 . 1.385(3) ?
    C1 H1A . 0.9300 ?
    O2 C8 . 1.235(3) ?
    C2 C3 . 1.383(3) ?
    C2 H2A . 0.9300 ?
    C3 C4 . 1.381(3) ?
    C4 C5 . 1.380(3) ?
    C4 H4A . 0.9300 ?
    C5 C6 . 1.384(3) ?
    C5 H5A . 0.9300 ?
    C6 C8 . 1.492(3) ?
    C7 H7A . 0.9600 ?
    C7 H7B . 0.9600 ?
    C7 H7C . 0.9600 ?
    C9 H9A . 0.9600 ?
    C9 H9B . 0.9600 ?
    C9 H9C . 0.9600 ?
loop_
    _geom_angle_atom_site_label_1
    _geom_angle_atom_site_label_2
    _geom_angle_atom_site_label_3
    _geom_angle_site_symmetry_1
    _geom_angle_site_symmetry_3
    _geom_angle
    _geom_angle_publ_flag
    C8 N C9 . . 123.30(19) ?
    C8 N H0A . . 118.3 ?
    C9 N H0A . . 118.3 ?
    C3 O1 C7 . . 118.3(2) ?
    C2 C1 C6 . . 121.1(2) ?
    C2 C1 H1A . . 119.5 ?
    C6 C1 H1A . . 119.5 ?
    C1 C2 C3 . . 120.9(2) ?
    C1 C2 H2A . . 119.6 ?
    C3 C2 H2A . . 119.6 ?
    O1 C3 C4 . . 125.57(19) ?
    O1 C3 C2 . . 115.6(2) ?
    C4 C3 C2 . . 118.86(19) ?
    C5 C4 C3 . . 119.8(2) ?
    C5 C4 H4A . . 120.1 ?
    C3 C4 H4A . . 120.1 ?
    C4 C5 C6 . . 121.9(2) ?
    C4 C5 H5A . . 119.1 ?
    C6 C5 H5A . . 119.1 ?
    C5 C6 C1 . . 117.52(19) ?
    C5 C6 C8 . . 119.12(19) ?
    C1 C6 C8 . . 123.36(19) ?
    O1 C7 H7A . . 109.5 ?
    O1 C7 H7B . . 109.5 ?
    H7A C7 H7B . . 109.5 ?
    O1 C7 H7C . . 109.5 ?
    H7A C7 H7C . . 109.5 ?
    H7B C7 H7C . . 109.5 ?
    O2 C8 N . . 121.38(19) ?
    O2 C8 C6 . . 121.26(19) ?
    N C8 C6 . . 117.36(18) ?
    N C9 H9A . . 109.5 ?
    N C9 H9B . . 109.5 ?
    H9A C9 H9B . . 109.5 ?
    N C9 H9C . . 109.5 ?
    H9A C9 H9C . . 109.5 ?
    H9B C9 H9C . . 109.5 ?
loop_
    _geom_torsion_atom_site_label_1
    _geom_torsion_atom_site_label_2
    _geom_torsion_atom_site_label_3
    _geom_torsion_atom_site_label_4
    _geom_torsion_site_symmetry_1
    _geom_torsion_site_symmetry_2
    _geom_torsion_site_symmetry_3
    _geom_torsion_site_symmetry_4
    _geom_torsion
    _geom_torsion_publ_flag
    C6 C1 C2 C3 . . . . -0.9(4) ?
    C7 O1 C3 C4 . . . . -6.9(4) ?
    C7 O1 C3 C2 . . . . 174.2(2) ?
    C1 C2 C3 O1 . . . . -179.0(2) ?
    C1 C2 C3 C4 . . . . 2.0(4) ?
    O1 C3 C4 C5 . . . . 179.8(2) ?
    C2 C3 C4 C5 . . . . -1.4(3) ?
    C3 C4 C5 C6 . . . . -0.5(3) ?
    C4 C5 C6 C1 . . . . 1.7(3) ?
    C4 C5 C6 C8 . . . . -178.5(2) ?
    C2 C1 C6 C5 . . . . -1.0(4) ?
    C2 C1 C6 C8 . . . . 179.2(2) ?
    C9 N C8 O2 . . . . -2.2(3) ?
    C9 N C8 C6 . . . . 178.6(2) ?
    C5 C6 C8 O2 . . . . -9.3(3) ?
    C1 C6 C8 O2 . . . . 170.5(2) ?
    C5 C6 C8 N . . . . 169.8(2) ?
    C1 C6 C8 N . . . . -10.4(3) ?
loop_
    _geom_hbond_atom_site_label_D
    _geom_hbond_atom_site_label_H
    _geom_hbond_atom_site_label_A
    _geom_hbond_site_symmetry_A
    _geom_hbond_distance_DH
    _geom_hbond_distance_HA
    _geom_hbond_distance_DA
    _geom_hbond_angle_DHA
    N H0A O2 2_555 0.86 2.20 2.961(2) 147
    C1 H1A O2 2_555 0.93 2.46 3.378(3) 169
    C7 H7C Cg1 4_555 0.96 2.94 3.816(3) 153
_iucr_refine_instructions_details
;
TITL X in P2(1)/c
CELL 0.71073   8.7350   9.2750  10.7190  90.000  99.830  90.000
ZERR    4.00   0.0017   0.0019   0.0021   0.000   0.030   0.000
LATT  1
SYMM -X, 0.5+Y, 0.5-Z
SFAC C H N O
UNIT 36 44 4 8
ACTA
L.S. 50
BOND $H
CONF
SIZE .3 .2 .1
FMAP 2
PLAN 10
WGHT    0.100000    0.095000
EXTI    0.254278
FVAR       0.82727
N     3   -0.072651    0.351576    0.249741    11.00000    0.06532    0.04753 =
         0.05482   -0.00467   -0.00893   -0.00018
AFIX  43
H0A   2   -0.037499    0.438170    0.259750    11.00000   -1.20000
AFIX   0
O1    4    0.470364    0.422306    0.725315    11.00000    0.08198    0.07393 =
          0.05621    0.00784   -0.02102   -0.01045
C1    1    0.191424    0.428843    0.436342    11.00000    0.08569    0.04453 =
         0.05200    0.00651   -0.01701   -0.00557
AFIX  43
H1A   2    0.161008    0.493743    0.370649    11.00000   -1.20000
AFIX   0
O2    4   -0.059597    0.125863    0.325064    11.00000    0.09126    0.04851 =
          0.06278   -0.00227   -0.00850   -0.01500
C2    1    0.308272    0.465944    0.533472    11.00000    0.08976    0.04655 =
          0.06293    0.00595   -0.01848   -0.01294
AFIX  43
H2A   2    0.356872    0.555005    0.532109    11.00000   -1.20000
AFIX   0
C3    1    0.354753    0.372683    0.633376    11.00000    0.05853    0.05594 =
          0.04448   -0.00153   -0.00336    0.00143
C4    1    0.284886    0.239031    0.632003    11.00000    0.06853    0.05584 =
          0.04295    0.01150    0.00447    0.00568
AFIX  43
H4A   2    0.316110    0.174038    0.697473    11.00000   -1.20000
AFIX   0
C5    1    0.168561    0.202227    0.533142    11.00000    0.06444    0.04591 =
          0.04825    0.00106    0.00652   -0.00410
AFIX  43
H5A   2    0.122852    0.111637    0.532793    11.00000   -1.20000
AFIX   0
C6    1    0.117994    0.296345    0.434479    11.00000    0.05752    0.04110 =
          0.04273   -0.00172    0.00578    0.00322
C7    1    0.513334    0.337492    0.836062    11.00000    0.07765    0.10636 =
          0.05224    0.01323   -0.01079   -0.00057
AFIX  33
H7A   2    0.595664    0.384651    0.892081    11.00000   -1.50000
H7B   2    0.548122    0.244541    0.813117    11.00000   -1.50000
H7C   2    0.425265    0.325952    0.877854    11.00000   -1.50000
AFIX   0
C8    1   -0.010883    0.251070    0.332147    11.00000    0.05926    0.04596 =
          0.04274   -0.00594    0.00584    0.00080
C9    1   -0.196219    0.322203    0.144002    11.00000    0.06875    0.07030 =
          0.06301   -0.00184   -0.01167   -0.00170
AFIX  33
H9A   2   -0.222871    0.409356    0.096980    11.00000   -1.50000
H9B   2   -0.285728    0.286672    0.175259    11.00000   -1.50000
H9C   2   -0.161798    0.251150    0.089822    11.00000   -1.50000
HKLF 4
END
;
data_global
_journal_date_recd_electronic     2012-01-29
_journal_date_accepted     2012-02-03
_journal_name_full     'Acta Crystallographica, Section E'
_journal_year     2012
_journal_volume     68
_journal_issue      3
_journal_page_first     o647
_journal_page_last     o647
_journal_paper_category     QO
_journal_paper_doi     10.1107/S1600536812004746
_journal_coeditor_code     SJ5190
_publ_contact_author_name     'Professor Yan-Ju Liu'
_publ_contact_author_address
;
Pharmacy College
Henan University of Traditional Chinese Medicine
Zhengzhou 450008
People's Republic of China
;
_publ_contact_author_email     liuyanju886@163.com
_publ_contact_author_fax     '86-371-65962746'
_publ_contact_author_phone     '86-371-65962746'
_publ_section_title
;
4-Methoxy-<i>N</i>-methylbenzamide
;
loop_
    _publ_author_name
    _publ_author_address
    'Juan Yuan'
;
Pharmacy College
Henan University of Traditional Chinese Medicine
Zhengzhou 450008
People's Republic of China
;
    'Yan-Ju Liu'
;
Pharmacy College
Henan University of Traditional Chinese Medicine
Zhengzhou 450008
People's Republic of China
;
