# Supplementary material for: 4-Meth­oxy-N-methyl­benzamide
Source: Acta Crystallogr Sect E Struct Rep Online. 2012 Feb 10;68(Pt 3):o647. doi: 10.1107/S1600536812004746 (PMC3295439; doi:10.1107/S1600536812004746)
Supplement: Supplementary file 2 [file e-68-0o647-Isup2.hkl]

# 
# h,k,l, Fc-squared, Fo-squared, sigma(Fo-squared) and status flag 
# 
data_I
_shelx_title ' X in P2(1)/c' 
_shelx_refln_list_code          4 
_shelx_F_calc_maximum      128.43 
_exptl_crystal_F_000       352.00 
_reflns_d_resolution_high  0.8291 
 
loop_ 
 _symmetry_equiv_pos_as_xyz 
 'x, y, z' 
 '-x, y+1/2, -z+1/2' 
 '-x, -y, -z' 
 'x, -y-1/2, z-1/2' 
 
_cell_length_a     8.7350 
_cell_length_b     9.2750 
_cell_length_c    10.7190 
_cell_angle_alpha  90.000 
_cell_angle_beta   99.830 
_cell_angle_gamma  90.000 
 
_shelx_F_squared_multiplier     1.000 
 
loop_ 
 _refln_index_h 
 _refln_index_k 
 _refln_index_l 
 _refln_F_squared_calc 
 _refln_F_squared_meas 
 _refln_F_squared_sigma 
 _refln_observed_status 
   1   0   0     1216.07     1282.73     20.92 o 
   2   0   0      397.30      421.80      3.57 o 
   3   0   0      312.06      310.01      3.97 o 
   4   0   0      120.33      116.10      3.25 o 
   5   0   0      173.98      187.77      4.01 o 
   6   0   0      213.53      209.68      4.93 o 
   7   0   0       40.47       42.81      3.23 o 
   8   0   0       13.95       17.07      2.53 o 
   9   0   0        3.85        4.14      2.19 o 
  10   0   0        3.74        6.49      2.43 o 
   1   1   0     1269.43     1257.99     63.02 o 
   2   1   0      649.08      672.76     30.78 o 
   3   1   0      373.97      365.65     10.32 o 
   4   1   0      129.52      124.37      2.04 o 
   5   1   0      574.69      612.87      4.76 o 
   6   1   0      290.05      301.19      5.78 o 
   7   1   0        8.63        7.43      1.17 o 
   8   1   0        2.01        4.40      1.78 o 
   9   1   0        4.74        4.84      1.35 o 
  10   1   0        0.01        2.41      1.48 o 
   0   2   0     3040.46     2526.00     30.26 o 
   1   2   0     1871.88     1791.63    168.84 o 
   2   2   0       12.87        8.50      1.17 o 
   3   2   0        5.59        6.06      0.55 o 
   4   2   0        0.28       -0.51      0.55 o 
   5   2   0        1.00        1.28      0.71 o 
   6   2   0        3.88        4.52      1.17 o 
   7   2   0       25.45       23.10      1.61 o 
   8   2   0       12.00       12.72      1.53 o 
   9   2   0        0.11        0.55      1.30 o 
  10   2   0        3.39        3.32      1.46 o 
   1   3   0        0.38        0.39      0.37 o 
   2   3   0      702.52      753.82     26.56 o 
   3   3   0       37.58       42.62      1.53 o 
   4   3   0      406.94      436.35     14.62 o 
   5   3   0       11.95        9.91      0.89 o 
   6   3   0        5.18        6.93      1.02 o 
   7   3   0       48.35       50.66      2.55 o 
   8   3   0       22.78       23.00      1.84 o 
   9   3   0        4.73        4.61      1.57 o 
  10   3   0        0.55        0.82      2.03 o 
   0   4   0      350.46      378.56      4.03 o 
   1   4   0        1.66        1.60      0.51 o 
   2   4   0      659.87      708.04     31.80 o 
   3   4   0       42.89       36.78      2.06 o 
   4   4   0       52.40       59.23      1.77 o 
   5   4   0       10.98       14.73      1.16 o 
   6   4   0       27.41       23.57      1.67 o 
   7   4   0      268.10      274.33      4.61 o 
   8   4   0        7.99       10.49      2.26 o 
   9   4   0        2.76        4.60      1.45 o 
   1   5   0      729.46      832.48     20.49 o 
   2   5   0      233.90      281.61      3.15 o 
   3   5   0       26.49       21.47      2.77 o 
   4   5   0       21.58       20.94      1.17 o 
   5   5   0      123.19      111.12      2.72 o 
   6   5   0       18.84       20.14      1.67 o 
   7   5   0       16.03       19.68      1.71 o 
   8   5   0        2.01        0.35      1.45 o 
   9   5   0       18.23       21.74      2.35 o 
   0   6   0       42.94       44.51      1.66 o 
   1   6   0       17.94       21.86      1.12 o 
   2   6   0       14.72       12.26      1.06 o 
   3   6   0       20.47       25.22      1.65 o 
   4   6   0       97.33      106.38      3.01 o 
   5   6   0       17.95       16.75      1.37 o 
   6   6   0       16.76       15.51      1.82 o 
   7   6   0       26.38       26.59      2.09 o 
   8   6   0        4.41        1.85      1.51 o 
   1   7   0        0.23        1.09      1.69 o 
   2   7   0       27.78       25.93      1.47 o 
   3   7   0       22.55       15.99      1.27 o 
   4   7   0       17.54       21.85      3.30 o 
   5   7   0        0.04        0.72      1.01 o 
   6   7   0        0.07        0.11      1.18 o 
   7   7   0        2.45        0.49      1.60 o 
   8   7   0        5.93        8.06      1.56 o 
   0   8   0        3.26        3.69      2.48 o 
   1   8   0       32.88       26.91      1.65 o 
   2   8   0       56.04       54.08      5.08 o 
   3   8   0      308.54      287.68     17.81 o 
   4   8   0        8.50        8.78      1.46 o 
   5   8   0        4.06        3.14      1.29 o 
   6   8   0        6.08        8.15      2.52 o 
   7   8   0        0.04       -0.21      1.33 o 
   1   9   0        5.70        3.40      1.22 o 
   2   9   0      169.51      149.77      4.43 o 
   3   9   0       78.70       77.88      5.30 o 
   4   9   0        6.15        6.89      2.07 o 
   5   9   0        6.65       12.18      1.40 o 
   6   9   0        1.37        2.05      1.38 o 
   0  10   0       11.96        9.65      1.67 o 
   1  10   0        0.34       -1.25      1.27 o 
   2  10   0        5.41        5.81      1.72 o 
   3  10   0       46.22       40.80      2.46 o 
   4  10   0       10.78       10.67      1.80 o 
   1  11   0        5.85        6.58      1.61 o 
 -10   1   1        0.62        0.21      1.69 o 
  -9   1   1        5.90        9.71      1.45 o 
  -8   1   1       16.20       14.38      1.76 o 
  -7   1   1        5.31        4.68      1.12 o 
  -6   1   1        5.68        2.82      1.51 o 
  -5   1   1        0.13        0.43      1.23 o 
  -4   1   1       93.02       84.49      1.68 o 
  -3   1   1      313.23      292.21      6.71 o 
  -2   1   1     1933.97     1832.79     25.63 o 
  -1   1   1        4.47        4.52      0.35 o 
   0   1   1      704.01      718.61      3.66 o 
   1   1   1      640.41      652.65     42.75 o 
   2   1   1        9.56       10.56      1.02 o 
   3   1   1        9.62        9.17      0.56 o 
   4   1   1        6.37        6.46      0.63 o 
   5   1   1       27.14       26.47      1.22 o 
   6   1   1       57.30       63.07      3.01 o 
   7   1   1        3.93        3.74      1.02 o 
   8   1   1       13.93       12.82      1.40 o 
   9   1   1        0.96        3.41      1.11 o 
  10   1   1        2.06        1.52      1.38 o 
 -10   2   1        4.42        5.04      1.66 o 
  -9   2   1        0.39       -1.02      1.43 o 
  -8   2   1       58.90       61.62      2.44 o 
  -7   2   1       25.55       30.93      1.64 o 
  -6   2   1        6.39        6.47      0.96 o 
  -5   2   1       77.27       63.08      1.72 o 
  -4   2   1       38.83       39.25      1.35 o 
  -3   2   1       30.55       31.77      1.01 o 
  -2   2   1     1447.17     1413.41      7.22 o 
  -1   2   1     7482.39     6055.08     57.90 o 
   0   2   1      465.51      521.87     11.88 o 
   1   2   1      239.45      223.41      9.73 o 
   2   2   1     1865.65     1885.48     81.62 o 
   3   2   1       77.51       85.85      2.07 o 
   4   2   1      166.68      178.61      2.40 o 
   5   2   1       55.51       65.68      1.72 o 
   6   2   1      109.99      101.31      3.16 o 
   7   2   1        0.16       -1.05      1.05 o 
   8   2   1        0.20       -0.67      1.13 o 
   9   2   1        0.02        1.90      1.28 o 
  10   2   1        2.52        1.36      1.57 o 
 -10   3   1        2.65        3.76      1.58 o 
  -9   3   1        2.71        4.48      1.42 o 
  -8   3   1       11.71       15.44      1.56 o 
  -7   3   1        0.05       -0.91      0.91 o 
  -6   3   1        6.64        5.38      2.02 o 
  -5   3   1       39.91       44.25      1.59 o 
  -4   3   1      133.99      134.51      5.17 o 
  -3   3   1       46.64       57.71      1.44 o 
  -2   3   1      201.64      246.29      2.89 o 
  -1   3   1       62.97       40.33      1.04 o 
   0   3   1     1608.66     1661.97     60.89 o 
   1   3   1       76.55       73.94      1.39 o 
   2   3   1       54.16       51.34      1.27 o 
   3   3   1      141.76      153.83     11.63 o 
   4   3   1       60.41       50.42      1.57 o 
   5   3   1        4.41        4.18      0.89 o 
   6   3   1      164.37      156.99      6.90 o 
   7   3   1        0.34        2.41      1.06 o 
   8   3   1       54.64       60.44      4.52 o 
   9   3   1       26.82       24.32      2.22 o 
  -9   4   1        2.98        3.45      1.48 o 
  -8   4   1       21.30       23.68      1.96 o 
  -7   4   1       37.70       35.40      1.96 o 
  -6   4   1        6.94        5.96      1.07 o 
  -5   4   1        4.28        4.86      0.88 o 
  -4   4   1       27.83       19.12      1.08 o 
  -3   4   1       21.95       27.99      1.15 o 
  -2   4   1       46.12       68.88      1.58 o 
  -1   4   1      165.95      147.20      3.87 o 
   0   4   1      805.16      832.19     15.12 o 
   1   4   1      242.81      257.82     11.06 o 
   2   4   1        0.19        1.62      1.22 o 
   3   4   1      237.02      302.30      9.49 o 
   4   4   1        6.36        9.59      1.07 o 
   5   4   1       24.91       19.82      2.17 o 
   6   4   1        0.81        0.81      1.09 o 
   7   4   1       35.17       38.28      2.01 o 
   8   4   1        0.82        1.45      1.40 o 
   9   4   1        1.21       -1.59      1.59 o 
  -9   5   1        0.00        2.16      1.33 o 
  -8   5   1       16.42       14.29      1.82 o 
  -7   5   1       10.24        8.72      2.09 o 
  -6   5   1        0.01        0.93      0.88 o 
  -5   5   1       40.25       44.06      1.81 o 
  -4   5   1        0.07       -0.12      0.70 o 
  -3   5   1       27.80       32.86      1.33 o 
  -2   5   1      322.79      361.91      3.58 o 
  -1   5   1       42.44       27.42      1.13 o 
   0   5   1       40.55       31.51      1.60 o 
   1   5   1       81.76      104.72      3.61 o 
   2   5   1        1.53        1.54      0.57 o 
   3   5   1      135.92      140.81      2.56 o 
   4   5   1       29.84       20.97      1.28 o 
   5   5   1      137.71      124.40      2.97 o 
   6   5   1      159.57      176.00      5.45 o 
   7   5   1        2.63        0.57      1.75 o 
   8   5   1        0.30        1.67      1.39 o 
   9   5   1       19.49       22.26      2.12 o 
  -8   6   1        0.13        2.07      1.23 o 
  -7   6   1       10.11       11.67      3.26 o 
  -6   6   1        8.00        6.92      2.03 o 
  -5   6   1        0.12        1.35      0.89 o 
  -4   6   1        2.20        1.85      0.76 o 
  -3   6   1        0.00        1.71      0.80 o 
  -2   6   1        0.40        2.63      0.83 o 
  -1   6   1       52.63       52.19      1.70 o 
   0   6   1      234.09      240.47      2.70 o 
   1   6   1       20.90       19.55      1.18 o 
   2   6   1        9.63        8.03      0.94 o 
   3   6   1       19.99       16.57      1.19 o 
   4   6   1        8.05        6.55      2.05 o 
   5   6   1        4.13        5.48      1.29 o 
   6   6   1       48.69       50.98      2.58 o 
   7   6   1        0.16       -0.90      1.33 o 
   8   6   1        4.11        3.31      2.29 o 
  -8   7   1        0.08        0.24      1.28 o 
  -7   7   1        0.10        0.29      1.20 o 
  -6   7   1       12.77       11.65      2.01 o 
  -5   7   1        5.23        3.98      1.28 o 
  -4   7   1       13.78       12.12      1.29 o 
  -3   7   1        8.98        7.47      3.00 o 
  -2   7   1        1.23        0.98      0.81 o 
  -1   7   1        1.99        3.88      0.83 o 
   0   7   1       23.22       25.68      0.98 o 
   1   7   1      105.97      112.94      2.55 o 
   2   7   1       63.45       61.63      2.07 o 
   3   7   1       34.96       34.58      2.24 o 
   4   7   1        7.52        7.90      1.20 o 
   5   7   1       29.06       32.93      1.92 o 
   6   7   1        0.03        0.68      1.99 o 
   7   7   1       11.17       12.54      2.27 o 
  -7   8   1        0.06       -0.89      1.31 o 
  -6   8   1        3.26        3.72      1.38 o 
  -5   8   1        0.15        1.02      1.51 o 
  -4   8   1        4.88        3.45      1.34 o 
  -3   8   1       12.12       15.81      2.27 o 
  -2   8   1        3.13        4.03      1.08 o 
  -1   8   1       34.91       39.34      1.77 o 
   0   8   1        1.34        1.79      1.02 o 
   1   8   1        7.12        9.70      1.25 o 
   2   8   1       62.74       54.97      2.24 o 
   3   8   1        9.31        7.32      1.73 o 
   4   8   1        0.53        0.97      2.67 o 
   5   8   1        1.04       -1.09      1.09 o 
   6   8   1        0.03        1.17      1.29 o 
   7   8   1       17.50       21.52      2.04 o 
  -6   9   1        0.92        0.68      1.47 o 
  -5   9   1       12.43       11.86      1.58 o 
  -4   9   1        9.13       10.36      1.73 o 
  -3   9   1        7.85        9.38      1.43 o 
  -2   9   1        3.92        4.03      1.34 o 
  -1   9   1       18.02       17.82      2.08 o 
   0   9   1        6.59        5.64      0.87 o 
   1   9   1        2.08        2.03      1.17 o 
   2   9   1       30.22       37.47      2.09 o 
   3   9   1        3.55        4.02      2.25 o 
   4   9   1        0.89        0.25      1.36 o 
   5   9   1        5.48        6.40      1.43 o 
  -4  10   1       36.23       33.88      2.42 o 
  -3  10   1        0.29       -1.23      1.61 o 
  -2  10   1        0.91       -1.36      1.36 o 
  -1  10   1       13.07       13.97      1.53 o 
   0  10   1        7.85        9.09      0.98 o 
   1  10   1        9.60       11.68      1.56 o 
   2  10   1       15.54       13.69      1.87 o 
   3  10   1       17.92       21.16      3.01 o 
   4  10   1        8.40        8.20      1.67 o 
  -1  11   1        1.82        4.79      1.32 o 
   0  11   1        0.70       -0.05      1.05 o 
   1  11   1        0.95       -2.20      2.58 o 
 -10   0   2        3.12        3.79      1.97 o 
  -9   0   2       21.89       20.91      2.53 o 
  -8   0   2        7.37        3.80      1.77 o 
  -7   0   2      218.63      223.78      5.43 o 
  -6   0   2       22.32       23.33      1.90 o 
  -5   0   2      381.89      368.47      5.19 o 
  -4   0   2       32.34       29.87      1.50 o 
  -3   0   2       47.69       39.15      1.53 o 
  -2   0   2    16494.32    15653.65    153.07 o 
  -1   0   2      453.69      541.29      3.69 o 
   0   0   2     1055.01     1104.60     76.35 o 
   1   0   2       55.23       55.73      1.59 o 
   2   0   2     1166.02     1191.57      7.16 o 
   3   0   2      768.60      848.98      6.59 o 
   4   0   2     3286.77     3490.07     74.34 o 
   5   0   2        1.87        1.59      1.07 o 
   6   0   2       89.37       87.74      3.33 o 
   7   0   2       11.87       11.22      1.90 o 
   8   0   2        2.55        6.96      1.86 o 
   9   0   2       10.23        5.67      2.43 o 
 -10   1   2        0.40        2.11      1.52 o 
  -9   1   2        2.23        1.90      1.21 o 
  -8   1   2       33.77       30.51      1.86 o 
  -7   1   2        7.98        6.03      1.10 o 
  -6   1   2        2.80        3.42      1.40 o 
  -5   1   2        0.44        0.80      0.82 o 
  -4   1   2      176.52      167.21      2.45 o 
  -3   1   2      357.34      354.58      2.84 o 
  -2   1   2    13799.87    12436.43    318.86 o 
  -1   1   2     4942.35     4338.06     88.99 o 
   0   1   2        3.08        7.24      0.73 o 
   1   1   2      148.99      148.59      2.03 o 
   2   1   2      206.24      206.17      2.03 o 
   3   1   2      479.65      539.96     13.14 o 
   4   1   2        9.59       12.95      0.95 o 
   5   1   2        7.91        5.91      1.24 o 
   6   1   2       39.11       36.92      1.91 o 
   7   1   2        1.68        2.32      0.98 o 
   8   1   2       10.97        8.68      1.42 o 
   9   1   2       14.85       14.67      1.76 o 
 -10   2   2        7.92        6.59      1.68 o 
  -9   2   2        0.02       -1.32      1.32 o 
  -8   2   2       31.43       33.70      3.25 o 
  -7   2   2       19.87       21.55      1.41 o 
  -6   2   2        0.06        0.45      0.71 o 
  -5   2   2       11.92        8.02      1.42 o 
  -4   2   2       35.44       31.92      1.20 o 
  -3   2   2     1276.58     1263.68     19.41 o 
  -2   2   2       18.81       14.14      0.95 o 
  -1   2   2       18.35       15.44      1.27 o 
   0   2   2      142.03      131.25      3.95 o 
   1   2   2       77.33       85.62      4.21 o 
   2   2   2      184.16      201.17      2.15 o 
   3   2   2      262.19      281.32      3.55 o 
   4   2   2      107.65      128.00      2.98 o 
   5   2   2       20.83       18.63      1.11 o 
   6   2   2        1.09        1.02      0.91 o 
   7   2   2        1.92        1.52      1.13 o 
   8   2   2        3.31        4.41      1.24 o 
   9   2   2        0.53        3.50      1.22 o 
 -10   3   2        0.00       -0.82      1.56 o 
  -9   3   2       61.20       70.07      2.92 o 
  -8   3   2       28.45       29.20      1.88 o 
  -7   3   2        1.09        1.44      0.98 o 
  -6   3   2        3.51        1.49      0.91 o 
  -5   3   2        0.07        0.25      0.65 o 
  -4   3   2      349.86      401.19      7.81 o 
  -3   3   2      202.28      252.14     11.96 o 
  -2   3   2      220.30      234.98      6.94 o 
  -1   3   2      164.62      182.46      6.32 o 
   0   3   2       38.96       36.51      1.16 o 
   1   3   2       13.96       12.03      1.54 o 
   2   3   2      812.47      911.61     48.13 o 
   3   3   2        3.79        4.10      0.67 o 
   4   3   2      127.79      137.68      2.92 o 
   5   3   2        0.66       -0.58      0.75 o 
   6   3   2      127.93      127.83      2.90 o 
   7   3   2        0.13        0.92      1.00 o 
   8   3   2       46.54       48.23      2.98 o 
   9   3   2        0.80       -1.50      1.50 o 
  -9   4   2       15.20       18.34      1.89 o 
  -8   4   2        3.05        3.95      1.36 o 
  -7   4   2       13.92       15.83      1.66 o 
  -6   4   2       45.66       43.76      2.87 o 
  -5   4   2       58.32       69.19      4.28 o 
  -4   4   2       61.21       67.20      5.16 o 
  -3   4   2      557.02      580.72     13.31 o 
  -2   4   2       28.07       24.79      1.09 o 
  -1   4   2       47.80       55.07      3.20 o 
   0   4   2      998.46     1092.79     30.21 o 
   1   4   2       51.46       50.37      2.55 o 
   2   4   2      131.93      129.29      9.52 o 
   3   4   2      311.51      343.56     21.33 o 
   4   4   2        1.25        1.15      0.74 o 
   5   4   2      171.20      173.31      8.47 o 
   6   4   2        1.68        0.94      1.13 o 
   7   4   2       29.71       35.15      1.94 o 
   8   4   2       57.44       57.21      2.70 o 
   9   4   2        0.00        1.72      1.37 o 
  -9   5   2       11.68       15.93      1.75 o 
  -8   5   2       16.50       14.42      1.74 o 
  -7   5   2        0.23       -1.38      1.38 o 
  -6   5   2       29.18       34.50      1.67 o 
  -5   5   2       27.08       29.77      1.52 o 
  -4   5   2       45.28       47.74      1.71 o 
  -3   5   2      161.20      187.41      3.01 o 
  -2   5   2      112.46       97.64      2.06 o 
  -1   5   2       95.25      101.65      2.56 o 
   0   5   2        5.58        4.12      0.48 o 
   1   5   2       47.55       39.15      1.34 o 
   2   5   2       21.52       19.87      1.50 o 
   3   5   2      261.23      294.78     12.90 o 
   4   5   2        1.98        2.21      1.01 o 
   5   5   2      545.53      576.14     43.51 o 
   6   5   2       26.77       24.10      4.51 o 
   7   5   2        3.54        2.45      1.23 o 
   8   5   2        1.12        3.17      2.27 o 
  -8   6   2        0.01       -1.34      1.34 o 
  -7   6   2       11.40       10.00      1.45 o 
  -6   6   2       18.25       20.82      2.55 o 
  -5   6   2        5.03        1.42      1.23 o 
  -4   6   2       12.08       14.42      1.59 o 
  -3   6   2        6.12        9.65      1.51 o 
  -2   6   2       44.90       41.86      1.61 o 
  -1   6   2      144.75      148.93      2.73 o 
   0   6   2        0.91        0.36      0.49 o 
   1   6   2       17.85       15.66      1.92 o 
   2   6   2       21.88       24.73      1.98 o 
   3   6   2        0.04        0.92      0.76 o 
   4   6   2       54.83       54.13      2.09 o 
   5   6   2        4.56        6.07      1.33 o 
   6   6   2        7.77        8.40      1.75 o 
   7   6   2       25.78       23.38      4.52 o 
   8   6   2       15.58       17.26      1.86 o 
  -8   7   2        1.35        1.56      1.43 o 
  -7   7   2        0.51        0.86      1.39 o 
  -6   7   2       19.15       17.88      1.85 o 
  -5   7   2       92.92       92.38      2.84 o 
  -4   7   2       24.45       23.31      1.84 o 
  -3   7   2       16.62       15.19      1.25 o 
  -2   7   2       15.22       18.32      1.23 o 
  -1   7   2       13.35       15.05      1.26 o 
   0   7   2       12.08       12.03      0.83 o 
   1   7   2      335.80      336.94     19.81 o 
   2   7   2       11.22       13.37      2.95 o 
   3   7   2        0.01       -0.23      1.56 o 
   4   7   2       10.53       11.80      1.28 o 
   5   7   2       14.93       17.19      2.95 o 
   6   7   2        2.26        1.77      1.38 o 
   7   7   2        1.35        3.44      1.90 o 
  -7   8   2        0.67        1.60      1.31 o 
  -6   8   2        0.81       -0.32      1.42 o 
  -5   8   2        0.90        0.86      1.30 o 
  -4   8   2       39.45       36.01      1.99 o 
  -3   8   2        0.71       -0.60      1.32 o 
  -2   8   2       11.03       12.47      1.30 o 
  -1   8   2        0.00       -0.76      0.96 o 
   0   8   2      110.25      105.96      2.64 o 
   1   8   2      448.47      427.88     26.47 o 
   2   8   2        5.26        5.53      1.38 o 
   3   8   2        8.64        5.40      1.28 o 
   4   8   2        1.35       -0.04      1.19 o 
   5   8   2        2.78        3.81      1.23 o 
   6   8   2       13.28       19.26      4.90 o 
  -6   9   2        0.34       -0.65      1.45 o 
  -5   9   2       62.87       57.26      4.14 o 
  -4   9   2       87.55       81.31      3.04 o 
  -3   9   2        5.70        7.60      3.03 o 
  -2   9   2       13.97       10.58      1.84 o 
  -1   9   2       10.20       12.61      2.30 o 
   0   9   2        0.70        1.31      0.87 o 
   1   9   2       22.91       18.55      2.12 o 
   2   9   2       94.21       91.33      9.43 o 
   3   9   2       17.19       17.30      1.66 o 
   4   9   2        8.21        9.36      1.53 o 
   5   9   2        3.76        5.23      3.08 o 
  -4  10   2       16.22       16.15      1.94 o 
  -3  10   2        6.52        5.19      1.52 o 
  -2  10   2        3.45        5.44      1.60 o 
  -1  10   2        9.72       11.84      2.43 o 
   0  10   2       33.55       31.10      1.83 o 
   1  10   2       66.33       58.60      4.37 o 
   2  10   2        5.31        8.32      2.96 o 
   3  10   2        0.46       -0.90      1.41 o 
   4  10   2        0.82        2.30      1.31 o 
  -1  11   2        4.97        7.13      1.63 o 
   0  11   2        1.17        0.70      1.33 o 
 -10   1   3        6.22        4.90      1.73 o 
  -9   1   3        0.37        0.53      1.31 o 
  -8   1   3        3.04        1.26      2.05 o 
  -7   1   3       10.40        7.57      1.14 o 
  -6   1   3        0.69       -0.56      0.76 o 
  -5   1   3      130.02      132.61      2.75 o 
  -4   1   3      350.19      367.74      5.75 o 
  -3   1   3      102.59       98.30      2.66 o 
  -2   1   3      753.38      739.46      8.76 o 
  -1   1   3       20.93       29.58      3.44 o 
   0   1   3      855.50      867.39      8.24 o 
   1   1   3      551.78      527.40      3.30 o 
   2   1   3      385.21      415.39      5.84 o 
   3   1   3      377.19      459.70      7.99 o 
   4   1   3       36.84       38.31      1.37 o 
   5   1   3       24.90       26.26      1.26 o 
   6   1   3       14.08       12.73      1.22 o 
   7   1   3        2.12        2.77      1.50 o 
   8   1   3       28.24       29.73      2.03 o 
   9   1   3        1.48        0.75      1.31 o 
 -10   2   3        9.66       14.36      2.42 o 
  -9   2   3        0.71        0.96      1.83 o 
  -8   2   3       10.84       10.20      1.31 o 
  -7   2   3        2.83        2.06      0.97 o 
  -6   2   3        1.77        2.76      1.02 o 
  -5   2   3        0.08        0.67      0.83 o 
  -4   2   3       56.12       49.43      1.55 o 
  -3   2   3     2579.10     2569.30     76.38 o 
  -2   2   3      241.91      211.30      5.40 o 
  -1   2   3      826.68      808.40     20.30 o 
   0   2   3      243.29      264.59      3.30 o 
   1   2   3      280.91      312.17      2.66 o 
   2   2   3        7.38        1.76      0.48 o 
   3   2   3      171.94      200.56      3.30 o 
   4   2   3       60.04       58.07      1.64 o 
   5   2   3       76.25       72.70      1.96 o 
   6   2   3      137.65      142.05      3.38 o 
   7   2   3       77.48       74.19      2.59 o 
   8   2   3        5.73        7.74      1.50 o 
   9   2   3        5.14        1.47      1.66 o 
 -10   3   3        2.22        3.77      1.62 o 
  -9   3   3        0.45        1.21      1.33 o 
  -8   3   3        0.96        2.43      1.10 o 
  -7   3   3        0.71        1.77      0.91 o 
  -6   3   3        1.08        1.03      0.85 o 
  -5   3   3       24.10       28.83      1.32 o 
  -4   3   3        0.49        2.90      0.79 o 
  -3   3   3      465.47      466.61     11.24 o 
  -2   3   3        0.02        0.35      0.46 o 
  -1   3   3        8.92        7.86      0.62 o 
   0   3   3      308.53      297.09      6.00 o 
   1   3   3      286.17      277.43     12.60 o 
   2   3   3     1007.04     1125.18      5.99 o 
   3   3   3        9.17        6.20      2.16 o 
   4   3   3      395.36      408.13     11.74 o 
   5   3   3        0.62        1.34      0.83 o 
   6   3   3       72.33       73.49      4.19 o 
   7   3   3       35.53       38.14      2.06 o 
   8   3   3        0.36        1.73      1.31 o 
   9   3   3        3.51        3.30      1.43 o 
  -9   4   3        5.82        6.31      1.56 o 
  -8   4   3        2.98        2.51      1.35 o 
  -7   4   3        0.02       -0.28      0.99 o 
  -6   4   3        6.44        4.19      1.06 o 
  -5   4   3        7.33        7.57      1.19 o 
  -4   4   3        3.81       13.30      7.18 o 
  -3   4   3      113.74       97.66      4.50 o 
  -2   4   3      424.75      437.34     13.06 o 
  -1   4   3       15.58        9.62      0.81 o 
   0   4   3       33.57       25.35      0.81 o 
   1   4   3      683.34      736.19     42.82 o 
   2   4   3       30.42       23.69      4.38 o 
   3   4   3        4.53        4.23      1.21 o 
   4   4   3      187.58      180.49     14.13 o 
   5   4   3       36.22       41.88      3.90 o 
   6   4   3       19.29       18.92      1.55 o 
   7   4   3       84.15       91.43      2.87 o 
   8   4   3        3.75        3.26      1.32 o 
  -9   5   3        0.23       -1.97      2.02 o 
  -8   5   3        1.31        0.24      1.18 o 
  -7   5   3        5.48        6.16      1.24 o 
  -6   5   3        5.36        6.61      1.62 o 
  -5   5   3        1.13        3.38      2.42 o 
  -4   5   3        9.20       16.16      2.05 o 
  -3   5   3       15.71       17.98      1.21 o 
  -2   5   3      125.02      106.38      2.20 o 
  -1   5   3      376.07      378.77      9.68 o 
   0   5   3       28.48       19.15      0.76 o 
   1   5   3      158.08      156.58      9.05 o 
   2   5   3        5.67        8.93      0.99 o 
   3   5   3       11.41       10.15      1.10 o 
   4   5   3       40.74       40.38      5.99 o 
   5   5   3      102.13      104.42     13.61 o 
   6   5   3        0.01       -1.59      2.97 o 
   7   5   3       18.99       23.26      2.87 o 
   8   5   3       10.53        9.06      1.86 o 
  -8   6   3        0.53        0.30      1.29 o 
  -7   6   3        1.75        0.71      1.28 o 
  -6   6   3        0.26       -1.01      1.14 o 
  -5   6   3        1.36        0.51      1.01 o 
  -4   6   3       34.39       36.64      1.68 o 
  -3   6   3        0.39        0.77      0.87 o 
  -2   6   3       10.87       13.89      1.17 o 
  -1   6   3      178.86      186.87      7.29 o 
   0   6   3      291.72      287.14      6.67 o 
   1   6   3        7.82       10.99      1.01 o 
   2   6   3        6.22        6.10      0.92 o 
   3   6   3      176.11      175.92     10.78 o 
   4   6   3      339.74      377.94     27.82 o 
   5   6   3        7.68        5.63      1.37 o 
   6   6   3        0.32       -1.25      1.25 o 
   7   6   3        1.29        2.49      2.69 o 
   8   6   3        2.43        3.90      2.22 o 
  -8   7   3        1.94        3.45      1.92 o 
  -7   7   3        0.77        3.11      1.32 o 
  -6   7   3        6.23        4.22      1.23 o 
  -5   7   3       15.15       12.42      1.48 o 
  -4   7   3        9.57        9.13      1.22 o 
  -3   7   3       27.21       28.16      1.60 o 
  -2   7   3       65.59       63.99      3.25 o 
  -1   7   3      156.02      137.69      3.22 o 
   0   7   3       18.73       23.01      1.58 o 
   1   7   3       52.06       54.05      4.78 o 
   2   7   3       33.88       33.08      1.81 o 
   3   7   3        8.26        9.19      1.27 o 
   4   7   3       87.62       93.71      6.71 o 
   5   7   3        2.35        0.74      2.58 o 
   6   7   3        5.16        4.69      2.84 o 
   7   7   3        3.72        3.59      1.73 o 
  -7   8   3        3.74        6.39      1.46 o 
  -6   8   3        0.00        0.66      2.91 o 
  -5   8   3        9.48       13.46      1.61 o 
  -4   8   3        1.98        0.78      1.31 o 
  -3   8   3        2.28        3.36      1.83 o 
  -2   8   3        2.26        2.01      1.53 o 
  -1   8   3        3.88        5.94      1.21 o 
   0   8   3      181.89      178.94      6.11 o 
   1   8   3       12.37       10.85      1.41 o 
   2   8   3        2.38        1.12      1.17 o 
   3   8   3        5.93        5.58      1.32 o 
   4   8   3        0.01       -1.20      1.20 o 
   5   8   3       26.60       30.41      2.11 o 
   6   8   3        0.84       -0.56      1.45 o 
  -6   9   3        0.82       -0.59      1.40 o 
  -5   9   3        0.08       -1.13      1.41 o 
  -4   9   3        1.01        0.52      1.31 o 
  -3   9   3       14.25       15.82      1.89 o 
  -2   9   3        5.00        6.18      1.31 o 
  -1   9   3        5.54        6.56      1.33 o 
   0   9   3        4.11        2.59      1.03 o 
   1   9   3       10.96        9.05      2.00 o 
   2   9   3        8.58        7.50      2.47 o 
   3   9   3        0.75        0.41      1.33 o 
   4   9   3        2.30        2.91      1.38 o 
   5   9   3        6.70        4.75      2.56 o 
  -4  10   3        3.44        4.22      1.54 o 
  -3  10   3        4.37        2.90      1.43 o 
  -2  10   3        0.27        0.61      1.34 o 
  -1  10   3        4.00        5.13      1.55 o 
   0  10   3       17.30       18.69      1.29 o 
   1  10   3        2.00        3.10      1.39 o 
   2  10   3        6.32        6.20      3.57 o 
   3  10   3       19.87       22.74      4.02 o 
 -10   0   4        5.63        2.47      2.44 o 
  -9   0   4       16.36       11.94      2.37 o 
  -8   0   4        1.32        3.24      1.32 o 
  -7   0   4        1.50       -0.20      1.37 o 
  -6   0   4        9.51        6.01      1.23 o 
  -5   0   4      427.23      398.86      5.73 o 
  -4   0   4       98.98      109.24      3.03 o 
  -3   0   4     1617.80     1935.79     10.96 o 
  -2   0   4        3.60        3.03      1.01 o 
  -1   0   4       73.37       53.19      1.69 o 
   0   0   4      129.02      138.41      1.78 o 
   1   0   4      259.37      286.36      3.69 o 
   2   0   4     1248.59     1421.72      9.31 o 
   3   0   4      161.59      173.67      3.44 o 
   4   0   4        0.00        0.07      0.94 o 
   5   0   4        5.43        3.45      1.32 o 
   6   0   4       19.97       19.64      1.96 o 
   7   0   4        3.77        5.17      1.67 o 
   8   0   4       50.12       41.63      3.40 o 
   9   0   4        5.34        3.29      2.12 o 
 -10   1   4        1.29        2.25      1.55 o 
  -9   1   4        7.35        6.19      1.48 o 
  -8   1   4        1.54       -0.02      1.14 o 
  -7   1   4       25.74       24.68      1.51 o 
  -6   1   4       13.84       16.24      1.25 o 
  -5   1   4       59.63       47.09      1.66 o 
  -4   1   4     1247.11     1190.44      6.59 o 
  -3   1   4      126.20      160.01      2.43 o 
  -2   1   4      122.43      144.09      1.90 o 
  -1   1   4      254.45      241.75      8.03 o 
   0   1   4      137.37      130.51      1.47 o 
   1   1   4      132.43      133.63      1.82 o 
   2   1   4     1240.61     1325.94      8.08 o 
   3   1   4       42.40       34.85      1.78 o 
   4   1   4      114.25      115.47      2.35 o 
   5   1   4        5.94        5.63      0.98 o 
   6   1   4       24.08       25.09      1.57 o 
   7   1   4       40.81       33.56      3.68 o 
   8   1   4        0.04        1.66      1.16 o 
   9   1   4        3.42        2.20      1.39 o 
 -10   2   4       16.15       19.41      2.02 o 
  -9   2   4        4.93        6.69      1.34 o 
  -8   2   4        0.53        0.90      0.96 o 
  -7   2   4        0.08       -1.12      1.40 o 
  -6   2   4       11.89       12.37      1.20 o 
  -5   2   4       15.18       12.98      1.09 o 
  -4   2   4      878.40      922.42     12.90 o 
  -3   2   4      295.24      294.09     10.61 o 
  -2   2   4       40.43       44.65      1.28 o 
  -1   2   4      132.82      124.26      5.67 o 
   0   2   4      966.20     1016.56     11.74 o 
   1   2   4      233.06      286.10      2.78 o 
   2   2   4       12.16       14.22      0.84 o 
   3   2   4        0.01        0.24      0.55 o 
   4   2   4       11.83       12.04      0.98 o 
   5   2   4       26.95       24.88      1.43 o 
   6   2   4       79.93       79.25      2.41 o 
   7   2   4       35.88       31.46      1.85 o 
   8   2   4        0.07        1.99      1.18 o 
   9   2   4        0.25        2.19      1.16 o 
 -10   3   4        0.01        0.56      1.50 o 
  -9   3   4        0.49        0.68      1.18 o 
  -8   3   4        1.23        0.64      1.16 o 
  -7   3   4        0.99        4.78      1.79 o 
  -6   3   4        0.62       -0.71      0.93 o 
  -5   3   4      427.00      435.59     12.40 o 
  -4   3   4       92.09      105.81      2.26 o 
  -3   3   4      199.81      186.39      2.56 o 
  -2   3   4       19.45       23.62      1.68 o 
  -1   3   4       20.87       21.35      2.00 o 
   0   3   4       84.10       99.31      3.55 o 
   1   3   4      139.22      164.65      9.59 o 
   2   3   4      171.98      190.26     15.01 o 
   3   3   4       50.95       42.79      3.36 o 
   4   3   4       52.41       53.21      1.81 o 
   5   3   4        5.89        5.17      1.08 o 
   6   3   4      304.53      313.65      4.73 o 
   7   3   4        1.32        0.35      1.39 o 
   8   3   4        0.01       -1.27      1.27 o 
  -9   4   4        0.00        0.85      3.36 o 
  -8   4   4        0.20        1.06      2.56 o 
  -7   4   4        1.23        1.15      1.02 o 
  -6   4   4       35.21       34.99      1.82 o 
  -5   4   4       49.17       46.42      2.88 o 
  -4   4   4       15.09       23.21      2.71 o 
  -3   4   4        7.88        7.84      0.92 o 
  -2   4   4       23.19       23.14      1.17 o 
  -1   4   4        9.88        9.30      0.83 o 
   0   4   4        8.23        9.45      1.04 o 
   1   4   4      328.92      400.07     25.47 o 
   2   4   4       34.90       39.34      2.72 o 
   3   4   4       13.95        7.67      1.44 o 
   4   4   4      113.43      112.87     13.46 o 
   5   4   4        0.80       -0.52      1.49 o 
   6   4   4        9.45        7.52      1.51 o 
   7   4   4       41.20       38.12      3.31 o 
   8   4   4        2.24        2.04      1.66 o 
  -9   5   4        0.47        0.97      2.37 o 
  -8   5   4       14.84       12.75      1.70 o 
  -7   5   4        6.72        3.56      1.46 o 
  -6   5   4        2.31        1.98      1.44 o 
  -5   5   4       24.91       22.31      1.49 o 
  -4   5   4       10.26       13.82      1.19 o 
  -3   5   4        0.04        0.21      0.78 o 
  -2   5   4        2.50        3.57      0.82 o 
  -1   5   4        0.00        0.19      0.64 o 
   0   5   4       41.77       46.64      1.36 o 
   1   5   4       15.85       14.99      1.13 o 
   2   5   4       37.88       34.40      3.73 o 
   3   5   4      493.98      525.26     41.81 o 
   4   5   4       22.73       22.55      1.47 o 
   5   5   4       13.06       14.50      1.32 o 
   6   5   4       15.50       16.86      1.50 o 
   7   5   4       27.09       26.82      2.02 o 
   8   5   4        1.20        1.01      2.24 o 
  -8   6   4        0.32        0.81      1.26 o 
  -7   6   4       32.31       37.74      3.07 o 
  -6   6   4        0.00        0.00      1.10 o 
  -5   6   4        0.06        2.49      0.95 o 
  -4   6   4       10.41       11.37      1.23 o 
  -3   6   4       53.11       54.56      1.93 o 
  -2   6   4        0.98       -0.13      0.97 o 
  -1   6   4      324.87      295.61      3.91 o 
   0   6   4        5.76        5.16      0.66 o 
   1   6   4       10.08       11.33      0.99 o 
   2   6   4       26.89       28.52      1.53 o 
   3   6   4      193.03      196.61     17.10 o 
   4   6   4       12.97       14.02      1.48 o 
   5   6   4       10.89       11.08      1.43 o 
   6   6   4       26.65       26.42      4.08 o 
   7   6   4        1.28        2.22      1.98 o 
  -7   7   4        5.20        4.44      1.55 o 
  -6   7   4        1.83        0.15      1.44 o 
  -5   7   4        0.50       -0.56      1.11 o 
  -4   7   4        0.00        0.30      1.02 o 
  -3   7   4        8.33        8.72      1.15 o 
  -2   7   4        3.09        5.79      1.05 o 
  -1   7   4      409.85      406.20     31.23 o 
   0   7   4        9.57        8.22      0.89 o 
   1   7   4        4.38        3.38      1.11 o 
   2   7   4       96.47       90.98      6.10 o 
   3   7   4       64.25       62.81      4.26 o 
   4   7   4        0.51        0.21      1.56 o 
   5   7   4       53.91       58.46      3.06 o 
   6   7   4        0.01       -0.93      1.29 o 
  -7   8   4        8.96        9.46      3.16 o 
  -6   8   4       33.16       34.28      2.45 o 
  -5   8   4        2.03        1.63      1.37 o 
  -4   8   4       18.73       21.68      1.68 o 
  -3   8   4       27.24       27.38      1.75 o 
  -2   8   4        0.13        0.79      1.03 o 
  -1   8   4        3.64        4.13      1.32 o 
   0   8   4       74.40       78.41      2.48 o 
   1   8   4        7.98        7.68      1.26 o 
   2   8   4        0.72        2.06      1.07 o 
   3   8   4        6.74        5.34      1.82 o 
   4   8   4       14.80       16.00      2.49 o 
   5   8   4        5.46        5.31      1.49 o 
  -5   9   4        1.73        0.53      1.48 o 
  -4   9   4        0.60        0.33      1.82 o 
  -3   9   4        2.89        1.47      1.59 o 
  -2   9   4       13.26       13.61      1.58 o 
  -1   9   4       71.04       71.48      2.69 o 
   0   9   4       89.20       88.03      2.97 o 
   1   9   4        0.03        1.24      1.08 o 
   2   9   4        4.20        5.95      1.39 o 
   3   9   4        1.09       -0.58      1.33 o 
   4   9   4        3.50        4.88      1.61 o 
  -3  10   4        2.85        4.66      2.35 o 
  -2  10   4        0.55       -1.41      1.41 o 
  -1  10   4        0.13       -1.66      1.66 o 
   0  10   4        0.28        1.60      0.94 o 
   1  10   4        2.37        2.48      2.99 o 
   2  10   4        2.05        1.30      1.43 o 
 -10   1   5        0.03        1.47      1.41 o 
  -9   1   5        0.01       -0.47      1.11 o 
  -8   1   5        0.00        0.69      2.05 o 
  -7   1   5       13.53       14.42      1.43 o 
  -6   1   5       18.32       17.06      1.32 o 
  -5   1   5      122.03      109.43      2.44 o 
  -4   1   5      366.20      354.54     11.72 o 
  -3   1   5      112.72      106.96      7.27 o 
  -2   1   5        8.93        8.81      0.70 o 
  -1   1   5      387.18      433.16      4.48 o 
   0   1   5        9.18       12.15      0.56 o 
   1   1   5      209.05      234.30      2.67 o 
   2   1   5       45.34       55.14      1.52 o 
   3   1   5      213.28      228.81      7.43 o 
   4   1   5       54.79       45.76      1.72 o 
   5   1   5      287.49      269.32      4.05 o 
   6   1   5       56.91       43.88      1.95 o 
   7   1   5        0.00        0.17      1.13 o 
   8   1   5        0.23        1.67      1.17 o 
 -10   2   5        2.41        2.25      1.47 o 
  -9   2   5        1.54        0.88      3.05 o 
  -8   2   5        0.08        0.74      1.80 o 
  -7   2   5       13.54       13.70      1.39 o 
  -6   2   5        8.50       10.73      1.27 o 
  -5   2   5       42.77       43.32      2.48 o 
  -4   2   5       31.96       34.92      3.15 o 
  -3   2   5       77.00       69.10      2.23 o 
  -2   2   5      113.90      109.91      6.98 o 
  -1   2   5      235.86      251.18      2.75 o 
   0   2   5     1168.80     1265.00     19.08 o 
   1   2   5      688.91      761.61      7.36 o 
   2   2   5      138.89      135.18      7.53 o 
   3   2   5       18.87       17.16      1.02 o 
   4   2   5      197.88      200.87      4.10 o 
   5   2   5      198.56      208.89      3.66 o 
   6   2   5        3.44        2.32      1.21 o 
   7   2   5       72.07       66.85      2.56 o 
   8   2   5        0.12       -1.32      1.32 o 
  -9   3   5        0.48       -1.01      1.34 o 
  -8   3   5        0.11       -0.91      1.13 o 
  -7   3   5        0.09        2.96      0.95 o 
  -6   3   5        0.01        0.48      1.69 o 
  -5   3   5      299.35      277.50      3.90 o 
  -4   3   5      174.84      169.28      6.37 o 
  -3   3   5       59.12       65.66      3.63 o 
  -2   3   5        0.21       -0.30      1.04 o 
  -1   3   5      330.70      327.14     15.04 o 
   0   3   5      313.42      334.96      9.69 o 
   1   3   5      148.14      161.03      6.39 o 
   2   3   5       83.37       82.02      5.38 o 
   3   3   5      109.40      115.76      5.74 o 
   4   3   5       37.54       34.32      3.39 o 
   5   3   5       62.28       59.26      3.16 o 
   6   3   5        8.38       10.40      1.43 o 
   7   3   5        7.40        9.71      1.49 o 
   8   3   5        0.11        0.66      1.29 o 
  -9   4   5        0.17        0.32      1.45 o 
  -8   4   5        2.75        4.62      1.34 o 
  -7   4   5        0.14        1.40      1.32 o 
  -6   4   5       10.47        9.66      1.76 o 
  -5   4   5       81.19       84.11      2.49 o 
  -4   4   5        7.27        9.48      1.08 o 
  -3   4   5       73.87       63.50      2.05 o 
  -2   4   5      143.95      127.14      7.79 o 
  -1   4   5       73.74       90.77      2.94 o 
   0   4   5      242.47      290.44      8.08 o 
   1   4   5        1.13        0.27      0.79 o 
   2   4   5      216.68      215.79     15.49 o 
   3   4   5        0.90       -0.01      1.02 o 
   4   4   5       13.20       10.25      1.21 o 
   5   4   5      185.83      190.08      8.60 o 
   6   4   5        6.10        4.16      1.47 o 
   7   4   5        6.77        5.96      1.42 o 
   8   4   5        1.34        1.59      1.56 o 
  -9   5   5        0.05        0.31      1.33 o 
  -8   5   5        2.03        2.90      1.38 o 
  -7   5   5        3.45        4.20      1.21 o 
  -6   5   5        0.20        0.02      1.15 o 
  -5   5   5        3.26        3.40      1.16 o 
  -4   5   5       24.55       20.35      1.46 o 
  -3   5   5        4.97        4.69      2.30 o 
  -2   5   5      254.65      265.56      6.48 o 
  -1   5   5        0.56        0.00      0.76 o 
   0   5   5        0.42       -0.06      0.62 o 
   1   5   5       76.41       58.23      1.94 o 
   2   5   5       79.51       83.92      9.42 o 
   3   5   5      263.31      275.14     19.19 o 
   4   5   5       11.59       10.07      1.33 o 
   5   5   5       12.37        9.46      1.73 o 
   6   5   5        6.17        6.57      1.25 o 
   7   5   5        0.00       -0.81      1.30 o 
  -8   6   5        1.11        0.42      1.52 o 
  -7   6   5       11.98       13.98      1.63 o 
  -6   6   5        0.79        2.02      1.20 o 
  -5   6   5        4.72        1.63      1.25 o 
  -4   6   5        5.56        4.89      1.11 o 
  -3   6   5      259.03      237.31      8.00 o 
  -2   6   5      191.17      187.98      3.46 o 
  -1   6   5        6.90        5.96      1.05 o 
   0   6   5       81.03       74.51      3.22 o 
   1   6   5       12.22       15.65      3.68 o 
   2   6   5       50.45       48.37      3.70 o 
   3   6   5       43.68       42.90      2.01 o 
   4   6   5       12.17       16.33      3.16 o 
   5   6   5       21.61       23.65      2.74 o 
   6   6   5        8.77        9.39      1.64 o 
   7   6   5       13.35       18.61      3.05 o 
  -7   7   5        1.17       -1.09      1.35 o 
  -6   7   5        0.54        2.90      1.19 o 
  -5   7   5        2.82        6.00      2.44 o 
  -4   7   5        5.01        5.40      1.24 o 
  -3   7   5        0.30        0.27      1.15 o 
  -2   7   5       97.44       87.73     11.16 o 
  -1   7   5      101.64       98.24      7.88 o 
   0   7   5       14.05       14.76      0.98 o 
   1   7   5       13.81       13.98      2.25 o 
   2   7   5      341.52      346.63     30.81 o 
   3   7   5       59.52       58.74      3.45 o 
   4   7   5        9.37       10.03      2.11 o 
   5   7   5        3.97        5.29      2.75 o 
   6   7   5        0.34       -1.31      1.89 o 
  -6   8   5        4.48       -0.08      1.68 o 
  -5   8   5       11.75       14.53      1.65 o 
  -4   8   5        5.18        3.97      1.54 o 
  -3   8   5        5.58        6.24      2.37 o 
  -2   8   5       63.24       61.89      2.78 o 
  -1   8   5        0.02        2.56      1.21 o 
   0   8   5        2.53        2.98      0.96 o 
   1   8   5       16.50       17.66      3.69 o 
   2   8   5       14.60       13.38      1.81 o 
   3   8   5        0.20        0.52      1.79 o 
   4   8   5        3.91        1.37      1.45 o 
   5   8   5        0.32       -0.91      1.51 o 
  -5   9   5        2.19        3.51      1.34 o 
  -4   9   5        0.36        0.98      1.29 o 
  -3   9   5       13.55       16.73      2.10 o 
  -2   9   5        0.01       -0.88      2.74 o 
  -1   9   5        1.96        1.61      1.39 o 
   0   9   5        4.25        4.25      0.99 o 
   1   9   5        1.67        6.00      1.33 o 
   2   9   5        4.43        5.46      2.27 o 
   3   9   5        7.02        7.49      1.63 o 
  -3  10   5        0.62        0.92      1.40 o 
  -2  10   5       20.25       23.32      2.13 o 
  -1  10   5        7.19        8.47      3.46 o 
   0  10   5        2.20        4.52      1.12 o 
   1  10   5        0.96        0.73      1.37 o 
 -10   0   6        0.01        0.64      1.94 o 
  -9   0   6        4.56        1.14      2.06 o 
  -8   0   6        2.85        4.41      1.59 o 
  -7   0   6       62.23       60.92      3.41 o 
  -6   0   6       86.04       68.36      3.22 o 
  -5   0   6       73.83       83.31      3.24 o 
  -4   0   6        3.56        3.11      1.34 o 
  -3   0   6      280.92      283.49      4.69 o 
  -2   0   6      136.27       94.54      2.85 o 
  -1   0   6        8.69        8.48      1.11 o 
   0   0   6      126.21      131.50      2.42 o 
   1   0   6        1.39        1.74      0.91 o 
   2   0   6        2.20        2.63      1.01 o 
   3   0   6       89.19       85.77      3.51 o 
   4   0   6      285.71      289.20      5.74 o 
   5   0   6        0.30        2.75      1.43 o 
   6   0   6       79.18       70.69      3.44 o 
   7   0   6       34.90       42.79      3.09 o 
   8   0   6        1.67       -1.10      2.12 o 
  -9   1   6        0.26        0.42      1.28 o 
  -8   1   6        4.32        5.25      1.65 o 
  -7   1   6        3.81        3.37      1.21 o 
  -6   1   6        6.35        8.68      1.25 o 
  -5   1   6       38.17       48.29      4.64 o 
  -4   1   6        6.86        8.22      1.19 o 
  -3   1   6       17.34       21.36      1.22 o 
  -2   1   6      262.78      285.35      3.16 o 
  -1   1   6        1.51        0.07      0.58 o 
   0   1   6      153.98      147.26      1.74 o 
   1   1   6      109.80      113.18      2.25 o 
   2   1   6        6.46        9.50      0.90 o 
   3   1   6      144.26      140.90      2.72 o 
   4   1   6       60.46       51.93      1.93 o 
   5   1   6        9.53        9.79      1.27 o 
   6   1   6        5.17        3.58      1.40 o 
   7   1   6        1.88        3.09      1.17 o 
   8   1   6        0.30        1.83      1.30 o 
  -9   2   6        0.64        0.23      1.91 o 
  -8   2   6        0.04       -0.34      1.15 o 
  -7   2   6       16.46       13.57      1.49 o 
  -6   2   6      207.72      198.03      3.67 o 
  -5   2   6       11.77       13.50      1.43 o 
  -4   2   6        0.97        2.65      0.82 o 
  -3   2   6        0.00       -0.67      0.67 o 
  -2   2   6      265.11      268.81      3.21 o 
  -1   2   6       61.05       66.14      4.95 o 
   0   2   6      237.06      252.75      4.53 o 
   1   2   6        7.40        7.12      0.88 o 
   2   2   6       34.96       26.22      1.34 o 
   3   2   6        7.60        7.63      1.77 o 
   4   2   6      483.60      497.81      5.20 o 
   5   2   6      104.46       90.02      2.65 o 
   6   2   6        6.89        8.97      1.33 o 
   7   2   6        0.87        1.44      1.11 o 
   8   2   6        0.00        1.31      1.26 o 
  -9   3   6        0.34        1.29      1.33 o 
  -8   3   6        0.88        0.97      1.28 o 
  -7   3   6       33.40       29.48      1.99 o 
  -6   3   6        7.64        8.75      1.61 o 
  -5   3   6       55.14       50.32      1.87 o 
  -4   3   6        4.17        5.78      0.91 o 
  -3   3   6        4.86        2.32      1.34 o 
  -2   3   6       15.47       12.94      1.09 o 
  -1   3   6       45.48       48.82      1.55 o 
   0   3   6       56.58       52.87      1.47 o 
   1   3   6      152.81      146.33      9.26 o 
   2   3   6       13.62       18.86      1.24 o 
   3   3   6        0.18        0.46      0.85 o 
   4   3   6      164.10      159.64      3.23 o 
   5   3   6      187.94      162.85      4.94 o 
   6   3   6        2.08        0.58      1.09 o 
   7   3   6        0.03        2.81      1.68 o 
  -9   4   6        1.91        0.73      1.47 o 
  -8   4   6        0.99        2.10      1.24 o 
  -7   4   6       19.48       15.80      2.15 o 
  -6   4   6       26.91       25.19      1.82 o 
  -5   4   6        8.01        7.55      1.23 o 
  -4   4   6       12.34       10.23      1.24 o 
  -3   4   6       31.98       25.82      3.96 o 
  -2   4   6       21.30       22.10      1.19 o 
  -1   4   6       23.78       31.21      4.52 o 
   0   4   6        6.51        8.26      0.67 o 
   1   4   6        4.26        4.33      0.88 o 
   2   4   6       24.77       29.30      2.85 o 
   3   4   6       10.47       11.18      3.81 o 
   4   4   6       16.88       16.04      1.40 o 
   5   4   6       68.08       66.44      5.51 o 
   6   4   6        4.11        2.95      1.42 o 
   7   4   6        2.41        2.39      1.61 o 
  -8   5   6        0.24       -0.59      1.58 o 
  -7   5   6        4.38        5.99      1.44 o 
  -6   5   6       12.30       11.88      1.65 o 
  -5   5   6        1.41        0.76      1.04 o 
  -4   5   6        7.14        5.30      1.27 o 
  -3   5   6       30.50       33.68      1.66 o 
  -2   5   6       22.12       25.15      1.44 o 
  -1   5   6        5.87        5.57      1.40 o 
   0   5   6       16.81       15.46      0.86 o 
   1   5   6       18.37       17.68      1.40 o 
   2   5   6        0.84        3.93      0.99 o 
   3   5   6        2.90        2.11      1.07 o 
   4   5   6        2.45        2.55      1.02 o 
   5   5   6        2.20        2.19      1.25 o 
   6   5   6        0.08       -1.27      1.27 o 
   7   5   6        6.58        9.27      2.33 o 
  -8   6   6        0.03       -1.48      1.48 o 
  -7   6   6        3.95        3.65      1.41 o 
  -6   6   6        1.95        1.79      1.43 o 
  -5   6   6        0.69        2.56      1.05 o 
  -4   6   6        0.16       -1.95      2.97 o 
  -3   6   6      246.54      251.55      8.90 o 
  -2   6   6        3.93        4.58      1.18 o 
  -1   6   6        3.85        3.80      1.00 o 
   0   6   6        0.80        0.45      0.80 o 
   1   6   6      295.24      305.09     24.91 o 
   2   6   6       40.83       42.05      4.48 o 
   3   6   6       24.32       24.31      2.12 o 
   4   6   6        0.14        1.97      1.09 o 
   5   6   6        1.43        0.05      1.35 o 
   6   6   6        0.62        2.79      1.50 o 
  -7   7   6        0.28        0.56      1.39 o 
  -6   7   6        1.36        1.17      1.31 o 
  -5   7   6       15.16       12.76      1.55 o 
  -4   7   6        8.87        8.96      1.49 o 
  -3   7   6       13.35       14.95      3.38 o 
  -2   7   6       28.97       31.20      2.32 o 
  -1   7   6        0.71        0.75      1.07 o 
   0   7   6       25.66       29.09      1.87 o 
   1   7   6        6.20        7.84      2.33 o 
   2   7   6        8.00        8.13      1.49 o 
   3   7   6       80.12       80.10      7.94 o 
   4   7   6       11.99       12.62      2.11 o 
   5   7   6        0.08       -1.40      1.40 o 
  -6   8   6        0.49        0.32      1.39 o 
  -5   8   6        2.63        4.58      1.45 o 
  -4   8   6        1.94        2.36      1.83 o 
  -3   8   6       13.86       15.81      1.80 o 
  -2   8   6       62.07       62.18      2.64 o 
  -1   8   6        0.24       -0.20      1.25 o 
   0   8   6       61.81       62.88      4.01 o 
   1   8   6       61.94       56.26      5.25 o 
   2   8   6        0.19       -1.29      2.44 o 
   3   8   6        1.87        2.98      1.35 o 
   4   8   6        2.29        1.81      1.39 o 
  -4   9   6        0.01        1.11      1.29 o 
  -3   9   6        0.27       -0.85      1.40 o 
  -2   9   6        2.39        3.62      1.78 o 
  -1   9   6        4.08        4.10      1.44 o 
   0   9   6        2.56        0.87      1.28 o 
   1   9   6       27.13       29.76      3.67 o 
   2   9   6        0.18       -1.60      2.18 o 
   3   9   6        0.05        0.66      1.94 o 
  -9   1   7        0.06       -1.59      1.59 o 
  -8   1   7        2.70        0.56      1.54 o 
  -7   1   7        2.49       -0.11      1.26 o 
  -6   1   7        9.80        8.04      1.25 o 
  -5   1   7       10.48       10.83      1.53 o 
  -4   1   7       30.83       31.61      2.31 o 
  -3   1   7        5.22        5.51      0.96 o 
  -2   1   7      212.93      193.80      2.97 o 
  -1   1   7       12.71       10.39      0.99 o 
   0   1   7      200.97      204.85      2.42 o 
   1   1   7       34.54       36.08      1.49 o 
   2   1   7       24.30       23.04      1.57 o 
   3   1   7      661.58      658.03     14.62 o 
   4   1   7       63.16       53.31      2.06 o 
   5   1   7       24.62       29.22      1.74 o 
   6   1   7        1.31        1.13      1.09 o 
   7   1   7        6.37        4.82      1.58 o 
  -9   2   7        1.58        1.04      3.77 o 
  -8   2   7        0.49       -0.66      3.02 o 
  -7   2   7       15.68       11.02      2.03 o 
  -6   2   7       91.68       87.15      5.39 o 
  -5   2   7       11.88       12.80      1.33 o 
  -4   2   7        0.10        0.58      0.79 o 
  -3   2   7       52.94       62.48      1.89 o 
  -2   2   7      270.15      314.59      6.91 o 
  -1   2   7       89.52       80.61      2.09 o 
   0   2   7       69.96       55.76      1.60 o 
   1   2   7      127.23      133.18      2.68 o 
   2   2   7       18.03       19.11      1.23 o 
   3   2   7       24.56       22.67      1.51 o 
   4   2   7       61.42       72.99      4.38 o 
   5   2   7       97.96       86.48      2.66 o 
   6   2   7        0.02        0.08      2.11 o 
   7   2   7       10.40       16.68      1.77 o 
  -9   3   7        0.04        2.45      1.29 o 
  -8   3   7        0.01        1.85      1.32 o 
  -7   3   7       10.14        8.33      1.50 o 
  -6   3   7        0.21       -1.08      1.66 o 
  -5   3   7        3.54        4.34      2.49 o 
  -4   3   7       41.73       45.10      2.95 o 
  -3   3   7        0.00       -0.09      1.07 o 
  -2   3   7       65.10       56.44      2.72 o 
  -1   3   7      270.41      287.70      9.87 o 
   0   3   7       66.77       69.84      1.68 o 
   1   3   7       47.68       50.18      3.89 o 
   2   3   7       40.95       36.08      2.73 o 
   3   3   7      270.01      273.28     12.34 o 
   4   3   7       26.35       32.92      1.92 o 
   5   3   7        8.59        6.91      1.43 o 
   6   3   7        0.12        0.70      1.20 o 
   7   3   7        4.17        5.05      1.56 o 
  -8   4   7        2.00        3.15      1.57 o 
  -7   4   7       39.37       37.12      2.15 o 
  -6   4   7       39.15       36.42      2.56 o 
  -5   4   7       26.84       27.14      1.86 o 
  -4   4   7      102.04      103.67      2.81 o 
  -3   4   7        2.18        2.22      0.88 o 
  -2   4   7       82.12       86.08      3.45 o 
  -1   4   7       58.27       60.79      1.98 o 
   0   4   7        2.26        3.48      0.87 o 
   1   4   7        0.01       -0.40      0.85 o 
   2   4   7       46.53       45.90      3.03 o 
   3   4   7       31.94       32.06      1.70 o 
   4   4   7       21.51       19.90      1.54 o 
   5   4   7        0.06        0.38      1.16 o 
   6   4   7        0.42        0.02      1.28 o 
  -8   5   7        4.38        4.82      1.56 o 
  -7   5   7        0.61        1.30      1.44 o 
  -6   5   7        1.01        3.25      1.32 o 
  -5   5   7       26.63       24.94      1.79 o 
  -4   5   7      114.31      115.33      5.43 o 
  -3   5   7        0.61        0.57      1.01 o 
  -2   5   7        0.00        1.15      0.89 o 
  -1   5   7        6.59        6.49      1.06 o 
   0   5   7       16.78       13.91      0.96 o 
   1   5   7       35.35       33.98      1.72 o 
   2   5   7       49.72       42.97      1.98 o 
   3   5   7        7.87        7.72      1.16 o 
   4   5   7        0.04        1.02      1.07 o 
   5   5   7        9.37       12.16      1.56 o 
   6   5   7        0.06       -0.57      1.88 o 
  -7   6   7        0.16        0.69      1.33 o 
  -6   6   7        1.28        0.71      1.33 o 
  -5   6   7       13.17        9.60      1.50 o 
  -4   6   7        6.13        8.24      2.27 o 
  -3   6   7       74.54       81.46      2.64 o 
  -2   6   7       17.13       16.26      2.09 o 
  -1   6   7       12.02       11.33      2.41 o 
   0   6   7       48.39       53.08      3.68 o 
   1   6   7      216.38      208.70     24.47 o 
   2   6   7       40.25       38.18      6.89 o 
   3   6   7        5.01        5.69      1.44 o 
   4   6   7        0.09        1.70      1.83 o 
   5   6   7        0.30       -0.71      1.31 o 
  -6   7   7        0.27        1.83      1.29 o 
  -5   7   7       13.72       15.05      1.67 o 
  -4   7   7       67.92       62.70      2.71 o 
  -3   7   7       24.08       24.29      1.83 o 
  -2   7   7        0.57       -0.27      1.33 o 
  -1   7   7        0.33       -0.44      1.19 o 
   0   7   7       81.04       80.88      3.01 o 
   1   7   7        0.35        0.36      1.50 o 
   2   7   7        1.51        0.68      1.38 o 
   3   7   7        0.61        0.61      1.51 o 
   4   7   7       26.44       24.55      3.87 o 
  -5   8   7        1.47        2.71      1.58 o 
  -4   8   7        0.33        0.98      1.33 o 
  -3   8   7        3.38        1.32      1.73 o 
  -2   8   7        0.34        0.61      1.31 o 
  -1   8   7        4.19        4.11      1.53 o 
   0   8   7       42.29       40.99      2.58 o 
   1   8   7       33.62       31.71      5.31 o 
   2   8   7        6.74        4.25      1.44 o 
   3   8   7        0.36        3.09      1.28 o 
  -3   9   7        3.82        5.16      2.16 o 
  -2   9   7        0.78        1.19      1.36 o 
  -1   9   7        1.89        1.97      1.48 o 
   0   9   7        0.86        0.84      1.35 o 
   1   9   7        0.99        0.59      1.54 o 
  -9   0   8        1.61        3.01      2.09 o 
  -8   0   8        0.01       -1.27      2.07 o 
  -7   0   8        0.06        1.02      1.67 o 
  -6   0   8        2.25        0.92      1.55 o 
  -5   0   8       22.42       23.92      2.24 o 
  -4   0   8       39.76       43.14      3.06 o 
  -3   0   8       69.17       89.29      3.34 o 
  -2   0   8        9.07       10.75      1.39 o 
  -1   0   8        0.42        1.04      1.14 o 
   0   0   8        0.30       -1.12      1.15 o 
   1   0   8      396.29      408.02      6.46 o 
   2   0   8       44.54       44.77      2.79 o 
   3   0   8       28.10       27.85      2.28 o 
   4   0   8       95.79      101.17      4.08 o 
   5   0   8        0.07        1.96      1.71 o 
   6   0   8        5.18        3.20      1.94 o 
   7   0   8       11.41       13.98      2.76 o 
  -9   1   8        6.38        4.48      2.15 o 
  -8   1   8       18.03       18.25      1.81 o 
  -7   1   8        3.95        4.70      1.80 o 
  -6   1   8        0.27       -1.14      1.14 o 
  -5   1   8        2.71        3.66      1.02 o 
  -4   1   8      158.50      143.31      6.12 o 
  -3   1   8        0.04        0.98      1.52 o 
  -2   1   8       16.76       20.64      1.41 o 
  -1   1   8        3.81        2.31      0.93 o 
   0   1   8        1.01        0.02      0.58 o 
   1   1   8        3.07        2.88      1.00 o 
   2   1   8      846.60      875.47     30.91 o 
   3   1   8       20.47       19.56      3.02 o 
   4   1   8       10.91        6.89      1.84 o 
   5   1   8       25.32       27.93      1.81 o 
   6   1   8        0.69       -0.95      1.30 o 
  -9   2   8        1.22        2.71      2.19 o 
  -8   2   8        1.94        2.86      1.60 o 
  -7   2   8        0.85        1.18      1.25 o 
  -6   2   8        6.83        8.82      1.34 o 
  -5   2   8        0.30       -0.08      0.97 o 
  -4   2   8        0.33        1.72      0.95 o 
  -3   2   8       28.75       31.49      1.61 o 
  -2   2   8       43.37       42.18      1.75 o 
  -1   2   8        0.98        0.16      0.93 o 
   0   2   8        0.00        0.19      0.59 o 
   1   2   8        5.69        4.77      1.04 o 
   2   2   8      159.47      154.98     11.16 o 
   3   2   8        6.27        6.83      1.55 o 
   4   2   8       27.91       25.22      1.67 o 
   5   2   8        0.45        0.80      1.23 o 
   6   2   8        0.23       -0.72      1.49 o 
  -8   3   8       15.69       12.90      3.24 o 
  -7   3   8        5.50        1.66      1.70 o 
  -6   3   8        1.09        1.35      1.29 o 
  -5   3   8       39.12       40.72      2.01 o 
  -4   3   8        0.01       -0.40      1.03 o 
  -3   3   8        3.99        5.36      1.03 o 
  -2   3   8        0.53        0.61      1.60 o 
  -1   3   8       45.26       41.69      2.63 o 
   0   3   8       31.21       29.37      1.47 o 
   1   3   8        2.54        0.62      0.98 o 
   2   3   8       10.67        9.10      1.25 o 
   3   3   8      278.92      241.72     12.53 o 
   4   3   8        0.06        0.62      1.58 o 
   5   3   8        1.51        2.01      3.06 o 
   6   3   8        0.07       -0.22      1.69 o 
  -8   4   8        0.01       -1.14      2.36 o 
  -7   4   8        7.56        6.34      1.57 o 
  -6   4   8       11.14       11.83      1.64 o 
  -5   4   8        3.20        2.32      1.37 o 
  -4   4   8       10.09       11.31      1.42 o 
  -3   4   8       22.19       23.44      1.52 o 
  -2   4   8       18.49       18.88      1.40 o 
  -1   4   8        1.25        0.88      1.03 o 
   0   4   8       12.16       10.85      0.94 o 
   1   4   8       13.89       12.63      1.31 o 
   2   4   8        4.72        5.52      1.08 o 
   3   4   8        3.01        1.30      1.26 o 
   4   4   8       21.40       18.88      2.39 o 
   5   4   8        1.01        3.45      1.46 o 
   6   4   8        1.05        2.18      1.33 o 
  -7   5   8        0.35        2.84      1.89 o 
  -6   5   8        0.07       -1.34      1.34 o 
  -5   5   8       70.01       76.24      2.80 o 
  -4   5   8        9.50       11.34      1.48 o 
  -3   5   8        0.39        0.40      1.12 o 
  -2   5   8       10.74        7.80      1.32 o 
  -1   5   8        6.04        7.41      1.67 o 
   0   5   8        0.00        0.76      0.70 o 
   1   5   8        3.38        4.51      3.05 o 
   2   5   8        6.90        7.46      1.33 o 
   3   5   8        0.25       -1.04      1.18 o 
   4   5   8        3.67        6.77      1.43 o 
   5   5   8        2.07        1.39      1.32 o 
  -7   6   8        1.87        1.59      2.84 o 
  -6   6   8        0.83        4.00      1.46 o 
  -5   6   8       16.17       16.09      1.85 o 
  -4   6   8        2.59        4.21      1.37 o 
  -3   6   8        1.90        1.87      1.28 o 
  -2   6   8        0.01       -0.05      1.16 o 
  -1   6   8       23.98       24.01      3.93 o 
   0   6   8        6.94        6.78      1.11 o 
   1   6   8       49.68       45.04      5.17 o 
   2   6   8        7.41        8.52      1.41 o 
   3   6   8        8.39        6.84      1.78 o 
   4   6   8        0.85        0.11      1.28 o 
  -6   7   8        3.79        1.66      1.79 o 
  -5   7   8        3.88        6.43      1.99 o 
  -4   7   8       16.68       15.65      1.89 o 
  -3   7   8        3.32        4.10      1.29 o 
  -2   7   8        5.63        8.49      3.08 o 
  -1   7   8       86.07       82.11      6.36 o 
   0   7   8       34.84       38.54      1.53 o 
   1   7   8        1.17       -0.23      1.34 o 
   2   7   8        0.07        0.49      1.27 o 
   3   7   8        0.04       -2.40      2.40 o 
  -4   8   8        0.74        1.03      3.51 o 
  -3   8   8        0.10        1.76      3.01 o 
  -2   8   8       21.80       22.26      2.06 o 
  -1   8   8        0.01       -1.56      1.73 o 
   0   8   8        9.86        9.69      1.70 o 
   1   8   8        7.19        4.98      1.73 o 
   2   8   8       10.95        7.21      1.64 o 
  -8   1   9        1.82        2.51      1.39 o 
  -7   1   9        0.76        1.40      2.16 o 
  -6   1   9        4.18        5.78      1.39 o 
  -5   1   9        2.48        3.39      1.14 o 
  -4   1   9       41.29       41.96      3.69 o 
  -3   1   9        3.25        3.85      1.00 o 
  -2   1   9       53.98       47.23      1.94 o 
  -1   1   9       10.38       13.01      2.83 o 
   0   1   9       27.71       28.79      1.16 o 
   1   1   9      166.54      169.64      3.48 o 
   2   1   9      106.66      100.86      2.87 o 
   3   1   9       16.80       19.93      2.68 o 
   4   1   9        0.25       -0.40      1.21 o 
   5   1   9       10.37       11.88      1.43 o 
   6   1   9        0.61        1.30      2.97 o 
  -8   2   9        5.91        1.85      2.88 o 
  -7   2   9        0.06       -2.08      2.48 o 
  -6   2   9        4.56        5.85      2.34 o 
  -5   2   9        0.24       -0.16      2.05 o 
  -4   2   9        0.20       -1.49      1.52 o 
  -3   2   9       20.12       20.23      1.45 o 
  -2   2   9       19.25       19.22      1.44 o 
  -1   2   9       24.15       21.11      1.42 o 
   0   2   9        3.16        3.04      0.81 o 
   1   2   9      168.77      175.84      7.21 o 
   2   2   9       76.64       79.54      2.66 o 
   3   2   9        6.78        4.47      2.50 o 
   4   2   9       10.46       12.68      1.46 o 
   5   2   9        1.48        1.88      1.26 o 
  -8   3   9       10.47       10.45      1.83 o 
  -7   3   9       12.34       13.98      1.83 o 
  -6   3   9       14.24       15.60      1.71 o 
  -5   3   9        1.85        3.92      1.51 o 
  -4   3   9       30.73       27.74      1.78 o 
  -3   3   9       18.76       16.54      2.03 o 
  -2   3   9       22.02       22.59      1.54 o 
  -1   3   9        0.74        1.92      0.96 o 
   0   3   9       27.75       28.21      1.31 o 
   1   3   9       15.52       13.01      1.32 o 
   2   3   9        2.61        4.31      1.29 o 
   3   3   9       40.15       36.77      5.31 o 
   4   3   9        0.04        1.87      1.19 o 
   5   3   9        0.93        3.13      1.39 o 
  -7   4   9        0.36        2.47      1.39 o 
  -6   4   9       22.67       28.57      2.12 o 
  -5   4   9        0.11       -0.19      1.45 o 
  -4   4   9        0.03       -1.18      1.18 o 
  -3   4   9       41.00       38.50      1.98 o 
  -2   4   9       12.27       15.82      1.39 o 
  -1   4   9        0.18       -1.04      1.04 o 
   0   4   9       66.26       61.20      1.75 o 
   1   4   9        3.04        1.88      3.29 o 
   2   4   9       24.90       24.83      2.93 o 
   3   4   9        1.87       -0.92      1.25 o 
   4   4   9        1.28        1.09      1.28 o 
   5   4   9       13.59       15.47      1.70 o 
  -7   5   9        5.55        6.00      1.64 o 
  -6   5   9        0.49       -0.06      1.96 o 
  -5   5   9       18.82       18.38      1.79 o 
  -4   5   9        2.89        4.73      1.87 o 
  -3   5   9        2.47        2.45      1.16 o 
  -2   5   9        5.78        5.62      1.31 o 
  -1   5   9        6.58        8.69      1.36 o 
   0   5   9       23.02       21.98      1.15 o 
   1   5   9        2.73        4.13      1.19 o 
   2   5   9       12.42       10.13      1.55 o 
   3   5   9        1.41       -0.62      1.28 o 
   4   5   9        0.01       -1.43      1.43 o 
  -6   6   9       16.47       15.78      1.84 o 
  -5   6   9       19.84       18.52      1.96 o 
  -4   6   9        0.69        2.03      1.28 o 
  -3   6   9        0.42       -0.07      1.18 o 
  -2   6   9       11.43       12.05      2.19 o 
  -1   6   9       36.18       34.22      7.18 o 
   0   6   9        0.48        1.65      0.86 o 
   1   6   9        0.03        2.58      1.62 o 
   2   6   9        8.58        6.04      1.71 o 
   3   6   9        9.27       10.59      1.61 o 
  -4   7   9        0.26        1.06      1.35 o 
  -3   7   9        0.66        1.57      1.31 o 
  -2   7   9        0.38        2.98      1.36 o 
  -1   7   9       33.46       33.17      2.22 o 
   0   7   9       15.43       14.58      1.25 o 
   1   7   9        0.51        1.60      2.23 o 
   2   7   9        3.98        2.33      1.34 o 
  -1   8   9       12.32       12.19      1.97 o 
  -7   0  10        0.00        1.20      1.74 o 
  -6   0  10       37.50       27.36      3.13 o 
  -5   0  10       19.44       20.44      2.71 o 
  -4   0  10        1.27        4.40      1.40 o 
  -3   0  10        0.11       -0.94      1.53 o 
  -2   0  10        2.74       -0.12      1.46 o 
  -1   0  10       46.14       48.35      2.93 o 
   0   0  10      311.18      329.12      4.99 o 
   1   0  10      233.43      243.14      6.22 o 
   2   0  10       16.95       21.31      2.25 o 
   3   0  10       18.41       18.70      2.43 o 
   4   0  10        4.29        5.60      1.96 o 
   5   0  10       23.92       35.82      3.67 o 
  -7   1  10        0.83       -1.52      1.52 o 
  -6   1  10        1.58       -1.36      1.41 o 
  -5   1  10       19.58       19.40      1.88 o 
  -4   1  10        0.77        1.10      1.85 o 
  -3   1  10        2.43        2.96      1.11 o 
  -2   1  10        0.81        1.11      1.45 o 
  -1   1  10       37.37       39.22      1.93 o 
   0   1  10      419.76      412.74      7.32 o 
   1   1  10        0.50        1.29      1.36 o 
   2   1  10       13.69       16.44      1.54 o 
   3   1  10        0.07       -1.26      1.26 o 
   4   1  10        4.89        4.97      1.35 o 
   5   1  10        3.25        0.15      1.59 o 
  -7   2  10        7.78        9.42      2.77 o 
  -6   2  10       12.14        8.66      1.65 o 
  -5   2  10        4.63        5.67      1.33 o 
  -4   2  10        0.28        1.45      1.03 o 
  -3   2  10        0.02        0.82      1.40 o 
  -2   2  10        5.25        5.29      2.13 o 
  -1   2  10        0.59        0.54      1.21 o 
   0   2  10       27.42       31.68      1.72 o 
   1   2  10       24.68       25.73      1.76 o 
   2   2  10       17.35       18.33      2.23 o 
   3   2  10        2.41        1.05      1.38 o 
   4   2  10        2.58        3.76      1.36 o 
  -7   3  10       10.31       13.42      1.94 o 
  -6   3  10        1.89        1.79      1.50 o 
  -5   3  10        0.54        0.66      1.73 o 
  -4   3  10        5.87        4.84      1.18 o 
  -3   3  10        6.71        8.56      1.28 o 
  -2   3  10        0.07        0.65      1.36 o 
  -1   3  10       31.02       29.57      2.15 o 
   0   3  10        2.02        1.92      0.89 o 
   1   3  10       30.98       27.16      2.97 o 
   2   3  10       11.24       11.58      1.58 o 
   3   3  10        0.73        0.95      1.30 o 
   4   3  10        2.14        3.17      1.47 o 
  -6   4  10       11.09       10.74      1.80 o 
  -5   4  10        1.69        1.35      1.37 o 
  -4   4  10        0.28        4.18      1.17 o 
  -3   4  10        2.85        1.71      1.12 o 
  -2   4  10       20.50       20.06      1.71 o 
  -1   4  10        4.11        3.17      1.32 o 
   0   4  10        0.05        0.32      1.24 o 
   1   4  10       11.75       10.96      1.57 o 
   2   4  10        1.52        3.11      1.86 o 
   3   4  10        0.28        1.57      1.29 o 
   4   4  10       17.47       24.92      1.98 o 
  -6   5  10        0.03        0.17      3.00 o 
  -5   5  10        2.34        4.01      1.42 o 
  -4   5  10       12.81       12.20      1.64 o 
  -3   5  10        2.35        3.72      1.37 o 
  -2   5  10        1.86        1.35      2.58 o 
  -1   5  10       21.56       18.10      1.78 o 
   0   5  10       13.05       12.12      1.14 o 
   1   5  10       13.05       13.40      1.80 o 
   2   5  10       16.68       15.80      2.34 o 
   3   5  10        0.89        1.77      1.45 o 
  -4   6  10        4.38        3.98      1.51 o 
  -3   6  10        8.77       13.07      3.04 o 
  -2   6  10        0.07       -0.22      1.31 o 
  -1   6  10        4.42        2.24      1.79 o 
   0   6  10        0.90        0.45      1.01 o 
   1   6  10        7.51        6.01      1.53 o 
   2   6  10        2.58        1.18      2.75 o 
  -2   7  10        1.86        0.77      1.58 o 
  -1   7  10        4.97        6.71      1.63 o 
  -6   1  11        1.04        3.75      1.34 o 
  -5   1  11        0.48        0.94      1.29 o 
  -4   1  11        0.04       -0.67      1.26 o 
  -3   1  11        2.31        2.80      1.27 o 
  -2   1  11        7.06        6.77      2.49 o 
  -1   1  11       22.56       25.58      2.07 o 
   0   1  11       40.84       42.00      2.18 o 
   1   1  11        0.18        0.14      1.32 o 
   2   1  11        2.94        4.71      1.24 o 
   3   1  11        0.01        0.25      1.28 o 
  -6   2  11        0.71       -0.13      1.64 o 
  -5   2  11        3.44        4.52      2.21 o 
  -4   2  11        9.58        7.62      2.60 o 
  -3   2  11        0.02       -1.48      2.59 o 
  -2   2  11       23.73       23.88      1.89 o 
  -1   2  11       26.11       24.59      1.99 o 
   0   2  11        8.70        9.86      1.14 o 
   1   2  11        0.32       -1.23      1.23 o 
   2   2  11        2.43        3.09      1.29 o 
   3   2  11        0.13       -1.34      1.34 o 
  -6   3  11        0.56        2.24      1.41 o 
  -5   3  11        1.08        2.11      1.33 o 
  -4   3  11        1.33        0.52      1.81 o 
  -3   3  11        0.22        1.07      1.17 o 
  -2   3  11       12.48       14.37      1.66 o 
  -1   3  11        2.02        3.50      3.27 o 
   0   3  11        0.26       -0.02      0.89 o 
   1   3  11       10.13        9.17      1.66 o 
   2   3  11        5.64        7.00      1.75 o 
   3   3  11       15.70       19.09      1.93 o 
  -5   4  11        2.63        2.30      1.42 o 
  -4   4  11        2.21        0.77      1.97 o 
  -3   4  11        0.28        0.67      1.29 o 
  -2   4  11        5.52        3.06      1.82 o 
  -1   4  11        1.39        2.69      1.20 o 
   0   4  11        4.06        7.48      0.99 o 
   1   4  11       20.99       20.45      1.90 o 
   2   4  11        1.44       -0.32      1.46 o 
  -4   5  11        2.59        2.21      1.55 o 
  -3   5  11        2.62        3.20      1.51 o 
  -2   5  11        0.01       -1.46      1.46 o 
  -1   5  11        2.27        0.63      1.35 o 
   0   5  11       19.24       20.77      1.42 o 
   1   5  11        3.89        3.60      1.45 o 
  -5   0  12        0.99        0.00      1.94 o 
  -4   0  12        1.01        1.52      2.13 o 
  -3   0  12        1.04       -0.29      1.89 o 
  -2   0  12      227.35      211.63      6.58 o 
  -1   0  12       77.66       76.69      4.64 o 
   0   0  12        0.45        1.88      2.21 o 
   1   0  12        1.62        1.70      1.89 o 
   2   0  12        1.54        1.62      2.16 o 
  -5   1  12        0.11        2.31      1.26 o 
  -4   1  12        0.18       -0.54      1.43 o 
  -3   1  12        3.91        2.42      1.44 o 
  -2   1  12        0.03       -0.13      1.52 o 
  -1   1  12       51.56       51.57      2.66 o 
   0   1  12        0.31        0.90      1.05 o 
   1   1  12        5.98        2.24      1.52 o 
   2   1  12        0.34       -0.48      1.44 o 
  -5   2  12        0.01       -1.06      1.44 o 
  -4   2  12        0.06        1.50      1.72 o 
  -3   2  12       18.32       19.50      1.96 o 
  -2   2  12       53.81       57.34      2.69 o 
  -1   2  12        2.93        3.72      3.77 o 
   0   2  12        2.91        4.24      1.03 o 
   1   2  12        1.09        1.56      1.34 o 
  -4   3  12        6.88        9.94      1.65 o 
  -3   3  12       11.48       14.62      1.76 o 
  -2   3  12       11.72       11.67      1.83 o 
  -1   3  12        0.27        0.64      1.35 o 
   0   3  12        1.26        0.57      0.99 o 
   1   3  12        0.67        3.26      2.02 o 
  -2   4  12        1.69        0.66      1.41 o 
  -1   4  12        0.04        0.66      1.41 o 
                                                 
